# Supplementary material for: Toxins from scratch? Diverse, multimodal gene origins in the predatory robber fly Dasypogon diadema indicate a dynamic venom evolution in dipteran insects
Source: Gigascience. 2019 Jul 9;8(7):giz081. doi: 10.1093/gigascience/giz081 (PMC6615979; doi:10.1093/gigascience/giz081)
Supplement: giz081_Supplemental_Files [file giz081_supplemental_files.zip]

Archive with 4 entries (4 files):
- Supplementary_File1_rev2.pdf
- Supplementary_File2.xls
- Supplementary_File3.xls
- SupplemtaryFile4.txt
