# Supplementary material for: Toxins from scratch? Diverse, multimodal gene origins in the predatory robber fly Dasypogon diadema indicate a dynamic venom evolution in dipteran insects
Source: Gigascience. 2019 Jul 9;8(7):giz081. doi: 10.1093/gigascience/giz081 (PMC6615979; doi:10.1093/gigascience/giz081)
Supplement: giz081_Supplemental_Files [file giz081_supplemental_files.zip › Supplementary_File2.xls]

## Sheet: Supplementary_File3.tsv
	Aedes_aegypti.nuc_edited.pep	Anopheles_darlingi.nuc_edited.pep	Anopheles_gambiae.nuc_edited.pep	Bombyx_mori.nuc_edited.pep	Culex_quinquefasciatus.nuc_edited.pep	Danaus_plexippus.nuc_edited.pep	Dasypogon_round1.pep_edited	Drosophila_grimshawi.nuc_edited.pep	Drosophila_melanogaster.nuc_edited.pep	Drosophila_simulans.nuc_edited.pep	Lucilia_cuprina.nuc_edited.pep	Mayetiola_destructor.nuc_edited.pep	Proctacanthus_round1.pep_edited	Teleopsis_dalmanni.nuc_edited.pep
Number of genes	17158	10519	14916	14623	19032	15128	15480	19429	30493	24119	14452	22410	10942	16570
Number of genes in orthogroups	15759	10020	13949	12561	16737	12774	13981	18746	30142	23482	11216	13991	10166	13041
Number of unassigned genes	1399	499	967	2062	2295	2354	1499	683	351	637	3236	8419	776	3529
Percentage of genes in orthogroups	91.8	95.3	93.5	85.9	87.9	84.4	90.3	96.5	98.8	97.4	77.6	62.4	92.9	78.7
Percentage of unassigned genes	8.2	4.7	6.5	14.1	12.1	15.6	9.7	3.5	1.2	2.6	22.4	37.6	7.1	21.3
Number of orthogroups containing species	9417	8164	9188	9316	9631	9682	8878	9838	11274	11222	8492	7982	8429	6836
Percentage of orthogroups containing species	57.5	49.9	56.1	56.9	58.8	59.2	54.2	60.1	68.9	68.6	51.9	48.8	51.5	41.8
Number of species-specific orthogroups	10	2	8	17	14	13	16	29	3	1	26	68	1	55
Number of genes in species-specific orthogroups	55	5	22	57	120	47	84	118	17	2	189	365	2	182
Percentage of genes in species-specific orthogroups	0.3	0	0.1	0.4	0.6	0.3	0.5	0.6	0.1	0	1.3	1.6	0	1.1
Number of genes per-species in orthogroup	Number of orthogroups	Number of orthogroups	Number of orthogroups	Number of orthogroups	Number of orthogroups	Number of orthogroups	Number of orthogroups	Number of orthogroups	Number of orthogroups	Number of orthogroups	Number of orthogroups	Number of orthogroups	Number of orthogroups	Number of orthogroups
'0	6950	8203	7179	7051	6736	6685	7489	6529	5093	5145	7875	8385	7938	9531
'1	6456	7154	7001	7681	6927	7994	6758	6320	4714	7212	7194	5573	7452	3740
'2	1967	677	1368	1144	1681	1148	1330	1846	2909	1827	880	1465	684	1930
'3	477	179	370	238	435	288	411	707	1292	823	173	501	160	618
'4	187	52	171	85	201	105	143	356	838	448	80	176	48	232
'5	95	29	90	60	97	44	77	204	427	238	47	89	33	105
'6	67	26	51	30	64	36	34	105	307	161	38	48	21	55
'7	39	17	35	17	37	14	27	62	212	107	16	29	9	29
'8	18	10	24	7	41	12	13	59	124	85	10	14	6	29
'9	20	7	14	9	20	3	14	37	115	50	13	13	1	21
'10	13	3	13	9	16	9	11	25	66	44	12	6	3	17
11-15	37	5	26	18	49	20	22	69	177	124	15	32	8	34
16-20	19	2	10	11	22	6	7	20	52	61	4	12	1	12
21-50	19	3	14	5	34	3	29	27	38	41	10	18	3	14
51-100	2	0	1	2	7	0	1	1	3	1	0	5	0	0
101-150	1	0	0	0	0	0	0	0	0	0	0	0	0	0
151-200	0	0	0	0	0	0	0	0	0	0	0	0	0	0
201-500	0	0	0	0	0	0	1	0	0	0	0	1	0	0
501-1000	0	0	0	0	0	0	0	0	0	0	0	0	0	0
'1001+	0	0	0	0	0	0	0	0	0	0	0	0	0	0
Number of genes per-species in orthogroup	Percentage of orthogroups	Percentage of orthogroups	Percentage of orthogroups	Percentage of orthogroups	Percentage of orthogroups	Percentage of orthogroups	Percentage of orthogroups	Percentage of orthogroups	Percentage of orthogroups	Percentage of orthogroups	Percentage of orthogroups	Percentage of orthogroups	Percentage of orthogroups	Percentage of orthogroups
'0	42.5	50.1	43.9	43.1	41.2	40.8	45.8	39.9	31.1	31.4	48.1	51.2	48.5	58.2
'1	39.4	43.7	42.8	46.9	42.3	48.8	41.3	38.6	28.8	44.1	44	34.1	45.5	22.9
'2	12	4.1	8.4	7	10.3	7	8.1	11.3	17.8	11.2	5.4	9	4.2	11.8
'3	2.9	1.1	2.3	1.5	2.7	1.8	2.5	4.3	7.9	5	1.1	3.1	1	3.8
'4	1.1	0.3	1	0.5	1.2	0.6	0.9	2.2	5.1	2.7	0.5	1.1	0.3	1.4
'5	0.6	0.2	0.5	0.4	0.6	0.3	0.5	1.2	2.6	1.5	0.3	0.5	0.2	0.6
'6	0.4	0.2	0.3	0.2	0.4	0.2	0.2	0.6	1.9	1	0.2	0.3	0.1	0.3
'7	0.2	0.1	0.2	0.1	0.2	0.1	0.2	0.4	1.3	0.7	0.1	0.2	0.1	0.2
'8	0.1	0.1	0.1	0	0.3	0.1	0.1	0.4	0.8	0.5	0.1	0.1	0	0.2
'9	0.1	0	0.1	0.1	0.1	0	0.1	0.2	0.7	0.3	0.1	0.1	0	0.1
'10	0.1	0	0.1	0.1	0.1	0.1	0.1	0.2	0.4	0.3	0.1	0	0	0.1
11-15	0.2	0	0.2	0.1	0.3	0.1	0.1	0.4	1.1	0.8	0.1	0.2	0	0.2
16-20	0.1	0	0.1	0.1	0.1	0	0	0.1	0.3	0.4	0	0.1	0	0.1
21-50	0.1	0	0.1	0	0.2	0	0.2	0.2	0.2	0.3	0.1	0.1	0	0.1
51-100	0	0	0	0	0	0	0	0	0	0	0	0	0	0
101-150	0	0	0	0	0	0	0	0	0	0	0	0	0	0
151-200	0	0	0	0	0	0	0	0	0	0	0	0	0	0
201-500	0	0	0	0	0	0	0	0	0	0	0	0	0	0
501-1000	0	0	0	0	0	0	0	0	0	0	0	0	0	0
'1001+	0	0	0	0	0	0	0	0	0	0	0	0	0	0
Number of genes per-species in orthogroup	Number of genes	Number of genes	Number of genes	Number of genes	Number of genes	Number of genes	Number of genes	Number of genes	Number of genes	Number of genes	Number of genes	Number of genes	Number of genes	Number of genes
'0	0	0	0	0	0	0	0	0	0	0	0	0	0	0
'1	6456	7154	7001	7681	6927	7994	6758	6320	4714	7212	7194	5573	7452	3740
'2	3934	1354	2736	2288	3362	2296	2660	3692	5818	3654	1760	2930	1368	3860
'3	1431	537	1110	714	1305	864	1233	2121	3876	2469	519	1503	480	1854
'4	748	208	684	340	804	420	572	1424	3352	1792	320	704	192	928
'5	475	145	450	300	485	220	385	1020	2135	1190	235	445	165	525
'6	402	156	306	180	384	216	204	630	1842	966	228	288	126	330
'7	273	119	245	119	259	98	189	434	1484	749	112	203	63	203
'8	144	80	192	56	328	96	104	472	992	680	80	112	48	232
'9	180	63	126	81	180	27	126	333	1035	450	117	117	9	189
'10	130	30	130	90	160	90	110	250	660	440	120	60	30	170
11-15	459	59	322	234	630	251	278	892	2226	1568	191	415	100	425
16-20	334	34	174	194	392	107	120	350	904	1086	69	212	18	211
21-50	557	81	393	142	1016	95	926	757	914	1156	271	647	115	374
51-100	111	0	80	142	505	0	67	51	190	70	0	336	0	0
101-150	125	0	0	0	0	0	0	0	0	0	0	0	0	0
151-200	0	0	0	0	0	0	0	0	0	0	0	0	0	0
201-500	0	0	0	0	0	0	249	0	0	0	0	446	0	0
501-1000	0	0	0	0	0	0	0	0	0	0	0	0	0	0
'1001+	0	0	0	0	0	0	0	0	0	0	0	0	0	0
Number of genes per-species in orthogroup	Percentage of genes	Percentage of genes	Percentage of genes	Percentage of genes	Percentage of genes	Percentage of genes	Percentage of genes	Percentage of genes	Percentage of genes	Percentage of genes	Percentage of genes	Percentage of genes	Percentage of genes	Percentage of genes
'0	0	0	0	0	0	0	0	0	0	0	0	0	0	0
'1	37.6	68	46.9	52.5	36.4	52.8	43.7	32.5	15.5	29.9	49.8	24.9	68.1	22.6
'2	22.9	12.9	18.3	15.6	17.7	15.2	17.2	19	19.1	15.1	12.2	13.1	12.5	23.3
'3	8.3	5.1	7.4	4.9	6.9	5.7	8	10.9	12.7	10.2	3.6	6.7	4.4	11.2
'4	4.4	2	4.6	2.3	4.2	2.8	3.7	7.3	11	7.4	2.2	3.1	1.8	5.6
'5	2.8	1.4	3	2.1	2.5	1.5	2.5	5.2	7	4.9	1.6	2	1.5	3.2
'6	2.3	1.5	2.1	1.2	2	1.4	1.3	3.2	6	4	1.6	1.3	1.2	2
'7	1.6	1.1	1.6	0.8	1.4	0.6	1.2	2.2	4.9	3.1	0.8	0.9	0.6	1.2
'8	0.8	0.8	1.3	0.4	1.7	0.6	0.7	2.4	3.3	2.8	0.6	0.5	0.4	1.4
'9	1	0.6	0.8	0.6	0.9	0.2	0.8	1.7	3.4	1.9	0.8	0.5	0.1	1.1
'10	0.8	0.3	0.9	0.6	0.8	0.6	0.7	1.3	2.2	1.8	0.8	0.3	0.3	1
11-15	2.7	0.6	2.2	1.6	3.3	1.7	1.8	4.6	7.3	6.5	1.3	1.9	0.9	2.6
16-20	1.9	0.3	1.2	1.3	2.1	0.7	0.8	1.8	3	4.5	0.5	0.9	0.2	1.3
21-50	3.2	0.8	2.6	1	5.3	0.6	6	3.9	3	4.8	1.9	2.9	1.1	2.3
51-100	0.6	0	0.5	1	2.7	0	0.4	0.3	0.6	0.3	0	1.5	0	0
101-150	0.7	0	0	0	0	0	0	0	0	0	0	0	0	0
151-200	0	0	0	0	0	0	0	0	0	0	0	0	0	0
201-500	0	0	0	0	0	0	1.6	0	0	0	0	2	0	0
501-1000	0	0	0	0	0	0	0	0	0	0	0	0	0	0
'1001+	0	0	0	0	0	0	0	0	0	0	0	0	0	0
