# Supplementary material for: Toxins from scratch? Diverse, multimodal gene origins in the predatory robber fly Dasypogon diadema indicate a dynamic venom evolution in dipteran insects
Source: Gigascience. 2019 Jul 9;8(7):giz081. doi: 10.1093/gigascience/giz081 (PMC6615979; doi:10.1093/gigascience/giz081)
Supplement: giz081_Supplemental_Files [file giz081_supplemental_files.zip › Supplementary_File3.xls]

## Sheet: Supplementary_File5.tsv
gene number	gene name	TPM-male gland	TPM-female gland	TPM-male proboscis	TPM-female proboscis	TPM-male body tissue	TPM-female body tissue	hmmsearch result	orthogroup	number of genes in OG	node with LCA
1	Dasypogon_round1.nuc|augustus_masked-jcf7180002951459-processed-gene-0.8-mRNA-1	101722	79843.4	19.355	15.1988	18.0506	1408.22	Asilidin2	OG0001188	multi Copy 3	node1
2	Dasypogon_round1.nuc|maker-jcf7180002939427-snap-gene-0.8-mRNA-1	569.857	587.575	343.773	136.468	34.6422	6.40753	PeptidaseS1	OG0000005	multi Copy 3	node1
3	Dasypogon_round1.nuc|maker-jcf7180002948866-snap-gene-0.2-mRNA-1	6645.27	5394.84	1.24488	0.82138	0.982915	89.1257	CAP	OG0000016	multi Copy 3	node1
4	Dasypogon_round1.nuc|maker-jcf7180002950379-augustus-gene-0.7-mRNA-1	1052.11	891.509	1.89316	8.40506	0.864597	14.1088	Asilidin13	OG0003052	single Copy	node1
5	Dasypogon_round1.nuc|maker-jcf7180002952995-augustus-gene-0.16-mRNA-1	5167.93	4375.41	0.534413	0.423533	1.0564	66.1303	Chitinase	OG0000093	multi Copy 3	node1
6	Dasypogon_round1.nuc|maker-jcf7180002940395-augustus-gene-0.18-mRNA-1	9110.01	14671	4.93545	3.78202	3.23055	118.604	MBF2_domain	OG0000122	multi Copy 3	node1
7	Dasypogon_round1.nuc|maker-jcf7180002952995-augustus-gene-0.15-mRNA-1	2370.81	3987.58	0.653466	0.505677	1.22013	46.2149	Chitinase	OG0000093	multi Copy 3	node1
8	Dasypogon_round1.nuc|maker-jcf7180002949379-augustus-gene-0.4-mRNA-1	856.897	983.774	14.991	9.42233	15.6546	9.58465	Asilidin12	OG0001332	single Copy	node1
9	Dasypogon_round1.nuc|maker-jcf7180002948577-augustus-gene-0.2-mRNA-1	954.895	1072.46	523.143	462.677	4.70586	60.3847	Asilidin14	OG0007612	single Copy	node1
10	Dasypogon_round1.nuc|maker-jcf7180002932717-snap-gene-0.5-mRNA-1	3097.55	3150.29	0.304295	1.26142	0.384937	246.251	Asilidin15	OG0000083	multi Copy 3	node1
11	Dasypogon_round1.nuc|maker-jcf7180002940395-snap-gene-0.10-mRNA-1	1238.31	1589.76	728.612	553.819	297.364	17.0104	MBF2_domain	OG0000122	multi Copy 3	node1
12	Dasypogon_round1.nuc|maker-jcf7180002938705-augustus-gene-0.6-mRNA-1	1565.42	2177.87	103.151	69.731	1.2506	20.1155	Asilidin9	OG0000267	multi Copy 3	node1
13	Dasypogon_round1.nuc|maker-jcf7180002952356-snap-gene-0.8-mRNA-1	984.164	1293.82	0.317982	0.243633	0.231734	2.84095	Asilidin9	OG0001102	multi Copy 3	node2
14	Dasypogon_round1.nuc|maker-jcf7180002952995-augustus-gene-0.5-mRNA-1	14376.4	8142.67	2.8979	0.943547	2.14908	311.271	Chitinase	OG0004761	single Copy	node2
15	Dasypogon_round1.nuc|augustus_masked-jcf7180002951216-processed-gene-0.0-mRNA-1	2502.65	2651.89	0.258944	0.307884	0.365696	22.6462	PeptidaseS1	OG0008094	multi Copy 3	node4
16	Dasypogon_round1.nuc|augustus_masked-jcf7180002950151-processed-gene-0.20-mRNA-1	5550.03	7199.79	1.24991	0.869175	1.55917	281.183	Asilidin2	OG0009077	multi Copy 3	node5
17	Dasypogon_round1.nuc|augustus_masked-jcf7180002950151-processed-gene-0.21-mRNA-1	13165.6	12100.5	2.38745	1.57898	2.53261	1045.28	Asilidin2	OG0009077	multi Copy 3	node5
18	Dasypogon_round1.nuc|augustus_masked-jcf7180002950151-processed-gene-0.18-mRNA-1	43457.3	42391.1	6.33946	6.24933	7.9886	905.166	Asilidin2	OG0009077	multi Copy 3	node5
19	Dasypogon_round1.nuc|augustus_masked-jcf7180002950151-processed-gene-0.19-mRNA-1	10276.3	10231.3	1.27501	0.960198	2.30504	190.54	Asilidin2	OG0009077	multi Copy 3	node5
20	Dasypogon_round1.nuc|augustus_masked-jcf7180002947325-processed-gene-0.0-mRNA-1	37127.8	45339	7.82095	5.25249	9.11771	346.512	Asilidin2	OG0009368	multi Copy 3	node5
21	Dasypogon_round1.nuc|maker-jcf7180002901206-snap-gene-0.1-mRNA-1	1970.55	1014.51	0.380422	0.151161	0.215691	38.6003	Asilidin2	OG0009368	multi Copy 3	node5
22	Dasypogon_round1.nuc|augustus_masked-jcf7180002949739-processed-gene-0.9-mRNA-1	46524.8	39772.3	7.24635	5.22539	7.18352	607.336	Asilidin2	OG0011154	multi Copy 2	node5
23	Dasypogon_round1.nuc|augustus_masked-jcf7180002943599-processed-gene-0.12-mRNA-1	7429.78	11021.5	1.37767	1.13263	1.70366	196.652	Asilidin2	OG0011154	multi Copy 2	node5
24	Dasypogon_round1.nuc|maker-jcf7180002952116-snap-gene-0.8-mRNA-1	36200.5	34968.6	5.94671	4.25741	7.13506	764.107	Asilidin2	OG0009368	multi Copy 3	node5
25	Dasypogon_round1.nuc|augustus_masked-jcf7180002937304-processed-gene-0.0-mRNA-1	3357.61	2689.92	0.651296	0.4511	377.593	30.4483	PeptidaseS1	OG0011159	multi Copy 2	node5
26	Dasypogon_round1.nuc|augustus_masked-jcf7180002935958-processed-gene-0.2-mRNA-1	21570.3	48870.5	7.75546	4.96525	8.26936	1600.81	PeptidaseS1	OG0009784	multi Copy 3	node5
27	Dasypogon_round1.nuc|maker-jcf7180002939636-augustus-gene-0.1-mRNA-1	1652.42	1638.92	2.81501	1.12541	0.842728	5.68014	Asilidin6	OG0015182	single Copy	node5
28	Dasypogon_round1.nuc|maker-jcf7180002939401-augustus-gene-0.1-mRNA-1	63644	70699.1	14.6954	7.65374	38.4076	260.697	Asilidin3	no Orthogroup	single Copy	no Orth
29	Dasypogon_round1.nuc|snap_masked-jcf7180002938241-processed-gene-0.1-mRNA-1	31941.4	36562.5	6.04221	3.8533	7.80369	319.276	Asilidin3	no Orthogroup	single Copy	no Orth
30	Dasypogon_round1.nuc|maker-jcf7180002939442-augustus-gene-0.0-mRNA-1	25222.7	16779	2.21213	2.56364	1.82349	586.62	Asilidin1	no Orthogroup	single Copy	no Orth
