# Supplementary material for: Toxins from scratch? Diverse, multimodal gene origins in the predatory robber fly Dasypogon diadema indicate a dynamic venom evolution in dipteran insects
Source: Gigascience. 2019 Jul 9;8(7):giz081. doi: 10.1093/gigascience/giz081 (PMC6615979; doi:10.1093/gigascience/giz081)
Supplement: giz081_Supplemental_Files [file giz081_supplemental_files.zip › SupplemtaryFile4.txt]

Alignment_CAP.fasta
>Lygus_hes_A0A0A9YF11_HexHetMir Venom allergen 5 (Fragment) OS=Lygus hesperus GN=VA5_14 PE=4 SV=1
--------------------------------------------------------------------------------
-------------------------------------------------MVI--WERLILLCILVKSNFAQNIDWCSK--
------------------ELECIDKFGRVHKNVLCG---------------------------ADPVKVNTSSILT----
-EDNRKYLLQRHNIYRNTHAGGVYK---WA---------PPANIRQFTWDDTLEKMATRSAFNCP----VE-NADEFECR
KTP-EYPVV--GQNYGRVSNPR-----------TVDPPPLAEVTTDW-VNSQKD--AETSPDIV-IYKLILN--YEAG-L
WSPAVRMMWAETIKMGCGYV-KCL------L--YSERHMRLTE--HVGLVCNYAP-GEQVT------KPIYK-IG-----
--------------------------------------------------------------------------------
--------------------------------------------------------------------------------
----------------
>Lygus_hes_A0A0A9YQ69_HexHetMir Venom allergen 5 (Fragment) OS=Lygus hesperus GN=VA5_15 PE=4 SV=1
--------------------------------------------------------------------------------
-------------------------------------------------MVI--WERLILLCILVKSNFAQNIDWCSK--
------------------ELECIDKFGRVHKNVLCG---------------------------ADPVKVNTSSILT----
-EDDRKYLLKRHNNYRNIHAGGVYK---WA---------PPSNLRQFTWDDTLEKMATRSVFRCS-----G-DRDEFECR
KTP-EDPVI--GQNYGAVVNPR-----------DDDPPPVAELTKDW-LDTQKA--AEDAEDIT-IFELLLS--YQPG-P
WSFAIRMMWATSVKMGCGYV-ACS------R--YNARIKGFIK--HVGLACNYAP-GEEER------RPVYE-RG-----
--------------------------------------------------------------------------------
--------------------------------------------------------------------------------
----------------
>Lygus_hes_A0A0A9XAL6_HexHetMir Uncharacterized protein (Fragment) OS=Lygus hesperus GN=VA51_4 PE=4 SV=1
--------------------------------------------------------------------------------
--------------------------------------------------MI--GYLLVSLSLVLVVKSSAEVDWCSP--
--------------------------SLSCTIKDQVYQHTMCLYKNQT---------------SAPRFKNSSNVQT----
-YPGRFEMLKKHNQLREMVATGKVG----------LWP-AASAMRKLSYDNVLEKIAFRWATQCS-----A-GHD--DCR
KTK-RWPVV--GQNVFELARDL---------PIDYKMWNPASVVDDW-FRDVYV--TLPGNYSG---------------Q
DASFAQMIHDKTEKIGCADV-QYEVVDEDPK--PRF---------RRLIICNYGPGVEPGT------SQLYE-EG-----
--------------------------------------------------------------------------------
--------------------------------------------------------------------------------
----------------
>Lygus_hes_A0A0A9WU11_HexHetMir Venom allergen 5 (Fragment) OS=Lygus hesperus GN=VA5_19 PE=4 SV=1
--------------------------------------------------------------------------------
-------------------------------------------FKPKPIIYS--PVFRNSSITGPARRSYTREFWCSE--
---------------------------EMKCQNEFPPEHTMCRFFDVDG--------------TPRCSRIVNRI-T----
-DCDREKILRRHNVYRRQIAMGEVP----------GWP-AAANMKLLTYDQTLEDIAHRWAIQCL-----E-GHD--KCR
KTE-KWWSV--GQNIAKEYGHQ-----------PMLKTNPEYDVDAW-FNELGD--SNPNIVDE-FYVQV-----SKR-P
TGHFLQLVWADSEKVGCAMV-SYK------M--NSSSQYPY----VRATVCNYGPTGNVIS------YPVYQ-RG-----
--------------------------------------------------------------------------------
--------------------------------------------------------------------------------
----------------
>Argas_mon_Q09JX8_CheAca
--------------------------------------------------------------------------------
--------------------------------------------------------------------------------
--------------------------------------------------------------------------------
------------------------------------------------------------------------AGNRREQR
PTV-TFKSV--GQNLAIQYNSR-----------ANDSADWPSQIKAW-FDEFKD--CPKSVIGS-FRSP------GGP-A
IGHFTQVVWAKTRFVGCGYA-SYE------K--QGGGFRY-----ERLYTCNYAPAGNFMG------SPVYQ-AG-----
--------------------------------------------------------------------------------
--------------------------------------------------------------------------------
----------------
>Argas_mon_Q09JS2_CheAca
--------------------------------------------------------------------------------
--------------------------------------------------------------------------------
--------------------------------------------------------------------------------
-------------------------------------------------------------------------------R
RVT-VFKRV--GQNIAMEANSR-----------ANDTPSWSVQVQNW-FDEYKD--CPKDVINS-FRSP------GGP-P
IGHFTQVVWAVTRFVGCGYT-SYE------T--EGGGFRY-----NKFYTCNYAPMGNFMG------RPVYK-TG-----
--------------------------------------------------------------------------------
--------------------------------------------------------------------------------
----------------
>Bactrocera_lat_A0A0K8W0V3_HexDipTep Venom allergen 5 OS=Bactrocera latifrons GN=VA5_0 PE=4 SV=1
--------------------------------------------------------------------------------
----------------------------------------------MEILPQ--KYLLHAALLLVSCSVAL---------
---------------------------------------------------------------ACRGQLLVSGL-S----
-NGEREIILHEHNKLRQLVATGRYP----------GQP-GAENMREIVWDDELAARAQQWANNCE-----F-RHD--PLR
TIS-KLL-------------------------------------------------------------------------
---------------------------------------------NTHFVCQHNKH------------------------
--------------------------------------------------------------------------------
--------------------------------------------------------------------------------
----------------
>Bactrocera_cuc_A0A0A1WD73_HexDipTep Venom allergen 5 OS=Bactrocera cucurbitae GN=VA5_10 PE=4 SV=1
--------------------------------------------------------------------------------
----------------------------------------------MEILPQ--KYLLHAALLLVSCSVAL---------
---------------------------------------------------------------ACRGQLLVSGL-S----
-AGEREIIMHEHNKLRQLVATGRYP----------GQP-GAENMREIVWDDELAARAQQWANNCE-----F-RHD--PLR
TIN-RFTM---GQNLAIIWSTA---------PLDPTDGDFPSRIQSW-FNEVQK--YSFGDA-------------WSP-K
TGHYSQLVWGETSLVGCGFS-EYK------D--STKY--------NKLYVCNYGPGGNVVG------YNPYQ-VG-----
--------------------------------------------------------------------------------
--------------------------------------------------------------------------------
----------------
>Bactrocera_lat_A0A0K8U2B7_HexDipTep Venom allergen 3 OS=Bactrocera latifrons GN=VA3_5 PE=4 SV=1
--------------------------------------------------------------------------------
----------------------------------------------MEILPQ--KYLLHAALLLVSCSVAL---------
---------------------------------------------------------------ACRGQLLVSGL-S----
-NGEREIILHEHNKLRQLVATGRYP----------GQP-GAENMREIVWDDELAARAQQWANNCE-----F-RHD--PLR
TIN-RFTM---GQNLAIIWSTA---------PLDASDGDFPSRIQSW-FNEVQK--YSFGDA-------------WSP-K
TGHYSQLVWGETSLVGCGFS-EYK------D--STKY--------NKLYVCNYGPGGNVVG------YNPYQ-VG-----
--------------------------------------------------------------------------------
--------------------------------------------------------------------------------
----------------
>Gene.86434::c9557_BT_Eu_ru_202_g1_i1::g.86434::m.86434
--------------------------------------------------------------------------------
--------------------------------------------------------------------------------
--------------------------------------------------------------------------------
--------------------------------------------------------------------------------
-------M---GQNMAIIWSTA---------PLADDDGDFPSRIKNW-FNEVQK--FAFGSG-------------WSP-K
TGHYSQLVWGETNLVGCGFT-YYK------D--SSKY--------NKLYVCNYGPGGNVIG------SDPYE-VGRPACS
NHGMKPSAHYQGLCSAPPSSGSQQNNINSYTYKTNTYNTKNTYSTQQQNQGGFKGFFKSASKKNNGFDWNSWSQYNFGK-
--------------------------------------------------------------------------------
----------------
>Gene.86446::c9557_BT_Eu_ru_202_g1_i3::g.86446::m.86446
--------------------------------------------------------------------------------
--------------------------------------------------------------------------------
--------------------------------------------------------------------------------
--------------------------------------------------------------------------------
-------M---GQNMAIIWSTA---------PLADDDGDFPSRIKNW-FNEVQK--FAFGSG-------------WSP-K
TGHYSQLVWGETNLVGCGFT-YYK------D--SSKY--------NKLYVCNYGPGGNVIG------SDPYE-VGRPACS
NHGMKPSAHYQGLCSAPPSSGSQQNNINSYTYKTNTYNTKNTYSTQQQNQGGFKGFFKSASKKNNGFDWNSWSQYNFGK-
--------------------------------------------------------------------------------
----------------
>Gene.86452::c9557_BT_Eu_ru_202_g1_i4::g.86452::m.86452
--------------------------------------------------------------------------------
--------------------------------------------------------------------------------
--------------------------------------------------------------------------------
--------------------------------------------------------------------------------
-------M---GQNMAIIWSTA---------PLADDDGDFPSRIKNW-FNEVQK--FAFGSG-------------WSP-K
TGHYSQLVWGETNLVGCGFT-YYK------D--SSKY--------NKLYVCNYGPGGNVIG------SDPYE-VGRPACS
NHGMKPSAHYQGLCSAPPSSGSQQNNINSYTYKTNTYNTKNTYSTQQQNQGGFKGFFKSASKKNNGFDWNSWSQYNFGK-
--------------------------------------------------------------------------------
----------------
>Gene.86439::c9557_BT_Eu_ru_202_g1_i2::g.86439::m.86439_signalP
--------------------------------------------------------------------------------
------------------------------------------------MELK--GVFVKSVLVLMSASAAVG--------
---------------------------------------------------------------CRGSSIIYSGVT-----
-QQEKSIILEEHNKLRASVAMGRVN----------GQP-SAENMREIVWDEELAAKAQEWANQCT------FKHD--PHR
TID-RFTM---GQNMAIIWSTA---------PLADDDGDFPSRIKNW-FNEVQK--FAFGSG-------------WSP-K
TGHYSQLVWGETNLVGCGFT-YYK------D--SSKY--------NKLYVCNYGPGGNVIG------SDPYE-VGRPACS
NHGMKPSAHYQGLCSAPPSSGSQQNNINSYTYKTNTYNTKNTYSTQQQNQGGFKGFFKSASKKNNGFDWNSWSQYNFGK-
--------------------------------------------------------------------------------
----------------
>Gene.30179::c6142_g1_i2_VG_Eu_ru_204::g.30179::m.30179_signalP
--------------------------------------------------------------------------------
------------------------------------------------MELK--GVFVKSVLVLMSASAAVG--------
---------------------------------------------------------------CRGSSIIYSGVT-----
-QQEKSIILEEHNKLRASVAMGRVN----------GQP-SAENMREIVWDEELAAKAQEWANQCT------FKHD--PHR
TID-RFTM---GQNMAIIWSTA---------PLADDDGDFPSRIKNW-FNEVQK--FAFGSG-------------WSP-K
TGHYSQLVWGETNLVGCGFT-YYK------D--SSKY--------NKLYVCNYGPGGNVIG------SDPYE-VGRPACS
NHGMKPSAHYQGLCSAPPSSGSQQNNINSYTYKTNTYNTKNTYSTQQQNQGGFKGFFKSASKKNNGFDWNSWSQYNFGK-
--------------------------------------------------------------------------------
----------------
>Gene.117277::c19556_BT_Ma_ar_201_g1_i1::g.117277::m.117277
--------------------------------------------------------------------------------
--------------------------------------------------------------------------------
--------------------------------------------------------------------------------
--------------------------------------------------------------------------------
---------------AIIWSTA---------PLADDDGDFPSRIKNW-FNEVQK--FAFGSG-------------WSP-K
TGHY----------------------------------------------------------------------------
--------------------------------------------------------------------------------
--------------------------------------------------------------------------------
----------------
>Gene.119744::c22063_BT_Ma_ar_201_g1_i1::g.119744::m.119744
--------------------------------------------------------------------------------
--------------------------------------------------------------------------------
--------------------------------------------------------------------------------
--------------------------------------------------------------------------------
--------------------------------------------------------------------------------
----SQLVWGETNLVGCGFT-YYK------D--SSKY--------NKLYVCNYGPGGNVIG------SNPYE-VGRPACS
NHGMKPSAHYQGLCSAPPSSGSQQNNINSYTYKTNTYNTKNTYSTQQQNQGGFKGFFKSASKKNSGFDWNSWSQYNFGK-
--------------------------------------------------------------------------------
----------------
>Operophtera_brum_A0A0L7KSN7_HexLep Venom allergen OS=Operophtera brumata GN=OBRU01_21947 PE=4 SV=1
--------------------------------------------------------------------------------
--------------------------------------------------MM--SLVLIVLGGILASTEGCG--------
---------------------------------------------------------------PGKQMLKSGGL-S----
-AYEKQAIVDAHNRLRQSVALGQVS----------SQP-PAANMMEMVWDDELAATAQRWSDQCT-----P-AHDRAAQR
DVG-RFPV---GQNLAATWTTR------PPTESTDSTPDFNKQINAW-YDEVRI--FGFKPIT------------GGH-G
TGHYSQLVWGETSKVGCGFT-FYY------D--PARGY-------TKLYVCNYGPGGNVIG------SNPYE-KG-----
--------------------------------------------------------------------------------
--------------------------------------------------------------------------------
----------------
>Camponotus_flo_E2ABL5_HexHymFor
--------------------------------------------------------------------------------
--------------------------------------------------------------------------------
--------------------------------------------------------------------------------
-------------------------------------------MMEMIWDDELAAIAQRWADRCA-----E-SHD--SLR
NVR-RFAV---GQNIARSWTFR------PPGR-YGDEPDWRRQISGW-FSEVQF--YHSG---------------YST-T
TGHYTQLVWGNTFLLGCGYS-FYY------D--PARGY-------TKNYVCNYGPR------------------------
--------------------------------------------------------------------------------
--------------------------------------------------------------------------------
----------------
>Harpegnathos_sal_E2C0M8_HexHymFor
--------------------------------------------------------------------------------
---------------------------------------------------M--IDDIAVATNIFARETAAE--------
---------------------------------------------------------------DTYHLTGSGGI-S----
-CEEKQIILDEHNRLRQLVALGQIH----------GQP-SAENMMEMIWDDELAAIAQRWADRCA-----E-THD--SLR
NVR-K---------------------------------------------------------------------------
--------------------------------------------------------------------------------
--------------------------------------------------------------------------------
--------------------------------------------------------------------------------
----------------
>Daphnia_mag_A0A0N8DX76_CruClaDap Venom allergen OS=Daphnia magna PE=4 SV=1
--------------------------------------------------------------------------------
-------------------------MMILHPFVTFLAVLLVSCRAQDRSTYC--RLSSQHTMCRFQNDGP----------
---------------------------------------------------------------KCDGTVSTRVV-D----
-RSNRQVILQTHNTLRSIVASGQES-----RGQPGPQP-RASNMQMMTWDDELATVAQRLAEQCL-----F-EHDCNECR
KVG-RFPV---GQNLAVEWTTG-----------PPLPTNWKKQVTRW-YEEVEE--FPNTSARK-FE--------FSV-I
TGHYSQIIWADTNRVGCGFT-SFR------D--NGTFE-------TNLYVCNYGPAGNFVG------LPSYK-VG-----
--------------------------------------------------------------------------------
--------------------------------------------------------------------------------
----------------
>Dolichovespula_mac_P10737_HexHymVes
--------------------------------------------------------------------------------
----------------------------------PIINLSFGEANNYCKIKC---SRGIHTLCKFGTSMKPN--------
---------------------------------------------------------------CGSKLVKVHGV-S----
-NDEKNEIVNRHNQFRQKVAKGLET-----RGNPGPQP-PAKNMNVLVWNDELAKIAQTWANQCS-----F-GHD--QCR
NTE-KYQV---GQNVAIASTTG------------NSYATMSKLIEMW-ENEVKD--FNPKKGTMGDN--------NFS-K
VGHYTQMVWGKTKEIGCGSV-KYI------E--NNWH--------THYLVCNYGPAGNYMD------QPIYE-RK-----
--------------------------------------------------------------------------------
--------------------------------------------------------------------------------
----------------
>Dolichovespula__are_Q05108_HexHymVes
--------------------------------------------------------------------------------
--------------------------------------------NNYCKI-C---PKGTHTLCKYGTSMKPN--------
---------------------------------------------------------------CGGKIVKSYGV-T----
-NDEKNEIVKRHNEFRQKVAQGLET-----RGNPGPQP-PAKNMNLLVWNDELAKIAQTWANQCN-----F-GHD--QCR
NTA-KYPV---GQNVAIASTTG------------NSYQTMSYLIKMW-EDEVKD--YNPHKDLM-HN--------NFS-K
VGHYTQMVWGKTKEIGCGSV-KYI------E--NKWH--------THYLVCNYGPAGNYMN------QPVYE-RK-----
--------------------------------------------------------------------------------
--------------------------------------------------------------------------------
----------------
>Dolichovespula_mac_HexHymVes
--------------------------------------------------------------------------------
---------------------MEIGGLVYLILIITIINLSFGETNNYCKIKC---RKGIHTLCKFGTSMKPN--------
---------------------------------------------------------------CGRNVVKAYGL-T----
-NDEKNEILKRHNDFRQNVAKGLET-----RGKPGPQP-PAKNMNVLVWNDELAKIAQTWANQCD-----F-NHD--DCR
NTA-KYQV---GQNIAISSTTA------------TQFDRPSKLIKQW-EDEVTE--FNYKVGLQ-NS--------NFR-K
VGHYTQMVWGKTKEIGCGSI-KYI------E--DNWY--------THYLVCNYGPGGNDFN------QPIYE-RK-----
--------------------------------------------------------------------------------
--------------------------------------------------------------------------------
----------------
>Vespa_cra_P35782_HexHymVes
--------------------------------------------------------------------------------
--------------------------------------------NNYCKIKC---RSGIHTLCKYGTSTKPN--------
---------------------------------------------------------------CGKNVVKASGL-T----
-KQENLEILKQHNEFRQKVARGLET-----RGNPGPQP-PAKSMNTLVWNDELAQIAQVWANQCN-----Y-GHD--NCR
NSA-KYSV---GQNIAEGSTSA------------DNFVNVSNMVKMW-EDEVKD--YQY--GSP-KN--------KLN-K
VGHYTQMVWAKTKEIGCGSE-DYI------E--DGWH--------RHYLVCNYGPAGNVGN------EPIYE-RK-----
--------------------------------------------------------------------------------
--------------------------------------------------------------------------------
----------------
>Vespa_man_P81657_HexHymVes
--------------------------------------------------------------------------------
--------------------------------------------NNYCKIKC---RSGIHTLCKFGISTKPN--------
---------------------------------------------------------------CGKNVVKASGL-T----
-KAEKLEILKQHNEFRQKVARGLET-----RGKPGPQP-PAKSMNTLVWNDELAQIAQVWAGQCD-----Y-GHD--VCR
NTA-KYSV---GQNIAENGSTA------------ASFASVSNMVQMW-ADEVKN--YQY--GST-KN--------KLI-E
VGHYTQMVWAKTKEIGCGSI-KYI------E--NGWH--------RHYLVCNYGPAGNIGN------EPIYE-RK-----
--------------------------------------------------------------------------------
--------------------------------------------------------------------------------
----------------
>Vespa_mag_P86870_HexHymVes
--------------------------------------------------------------------------------
---------------------MKISGFVYLILITTIINLSFSEANNYCKIKC---RSGIHTLCKFGISTKPN--------
---------------------------------------------------------------CGKNVVKGSGL-T----
-KAEKLEILKQHNEFRQKVARGLET-----RGKPGPQP-PAKSMNTLVWNDELAQIAQVWASQCK-----Y-GHD--DCR
NTA-KHSV---GQNIAQQSTTA------------ASFGSVSNMVQMW-ADEVKN--YQY--GST-KN--------KLI-E
VGHYTQMVWAKTKEIGCGSI-KYI------E--NGWH--------RHYLVCNYGPAGNIGN------EPIYE-KK-----
--------------------------------------------------------------------------------
--------------------------------------------------------------------------------
----------------
>Vespula_ger_spP35784_HexHymVes
--------------------------------------------------------------------------------
--------------------------------------------NNYCKIKC--LKGGVHTACKYE-SLKPN--------
---------------------------------------------------------------CANKKVVAYGL-T----
-KQEKQDILKEHNDFRQKIARGLET-----RGNPGPQP-PAKNMKNLVWSDELAYIAQVWANQCQ-----Y-GHD--TCR
DVA-KYPV---GQNVALTGSTA------------AKYDNPVKLVKMW-EDEVKD--YNPKKKFS-EN--------NFL-K
IGHYTQMVWANTKEVGCGSI-KYI------Q--DKWH--------KHYLVCNYGPSGNFGN------EELYQ-TK-----
--------------------------------------------------------------------------------
--------------------------------------------------------------------------------
----------------
>Vespula_vul_Q05110_HexHymVes
--------------------------------------------------------------------------------
---------------------MEISGLVYLIIIVTIIDLPYGKANNYCKIKC--LKGGVHTACKYG-SLKPN--------
---------------------------------------------------------------CGNKVVVSYGL-T----
-KQEKQDILKEHNDFRQKIARGLET-----RGNPGPQP-PAKNMKNLVWNDELAYVAQVWANQCQ-----Y-GHD--TCR
DVA-KYQV---GQNVALTGSTA------------AKYDDPVKLVKMW-EDEVKD--YNPKKKFS-GN--------DFL-K
TGHYTQMVWANTKEVGCGSI-KYI------Q--EKWH--------KHYLVCNYGPSGNFMN------EELYQ-TK-----
--------------------------------------------------------------------------------
--------------------------------------------------------------------------------
----------------
>Vespula_mac_Q2L6Z1_HexHymVes
--------------------------------------------------------------------------------
---------------------MEISGLVYLIIIVTIIDLPYGKANNYCKIKC--LKGGVHTACKYG-SLKPN--------
---------------------------------------------------------------CGNKVVVSYGL-T----
-KQEKQDILKEHNDFRQKVARGLET-----RGNPGPQP-PAKNMKNLVWNDELAYVAQVWANQCQ-----Y-GHD--TCR
DVA-KYQV---GQNVALTGSTA------------AKYENPVNLVKMW-ENEVKD--YNPKKKFS-EN--------NFI-K
IGHYTQMVWANTKEIGCGSM-KYT------E--NKWH--------YHYLVCNYGPSGNFGN------EELYQ-TK-----
--------------------------------------------------------------------------------
--------------------------------------------------------------------------------
----------------
>Vespula_squ_P35786_HexHymVes
--------------------------------------------------------------------------------
--------------------------------------------VDYCKIKC--LKGGVHTACKYGTSTKPN--------
---------------------------------------------------------------CGNMVVKSYGV-T----
-QAEKQEILKIHNDFRNKVARGLET-----RGNPGPQP-PAKNMNNLVWNNELANIAQIWASQCK-----Y-GHD--TCK
DTT-KYNV---GQNIAVSSSTA------------AVYENVGNLVKAW-ENEVKD--FNPTISWE-QN--------EFK-K
IGHYTQMVWAKTKEIGCGSI-KYV------D--NNWY--------THYLVCNYGPAGNFGN------QEVYE-RK-----
--------------------------------------------------------------------------------
--------------------------------------------------------------------------------
----------------
>Polistes_dom_P81656_HexHymVes
--------------------------------------------------------------------------------
-----------------------MKISCLICLVIVLTIIHLSQANDYCKIKC---SSGVHTVCQYGESTKPSKN------
---------------------------------------------------------------CAGKLIKSVGP-T----
-EEEKKLIVEEHNRFRQKVAKGLET-----RGNPGPQP-AASNMNNLVWNDELAKIAQVWASQCQ----IL-VHD--KCR
NTE-KYQV---GQNIAYAGSSN-------------HFPSVTKLIQLW-ENEVKD--FNYNTGIT-NK--------NFG-K
VGHYTQMVWGNTKEVGCGSL-KYV------E--KNMQ--------IHYLICNYGPAGNYLG------QPIYT-KK-----
--------------------------------------------------------------------------------
--------------------------------------------------------------------------------
----------------
>Polistes__dom_P81656_HexHymVes
--------------------------------------------------------------------------------
-----------------------MKISCLICLVIVLTIIHLSQANDYCKIKC---SSGVHTVCQYGESTKPSKN------
---------------------------------------------------------------CAGKLIKSVGP-T----
-EEEKKLIVEEHNRFRQKVAKGLET-----RGNPGPQP-AASNMNNLVWNDELAKIAQVWASQCQ----IL-VHD--KCR
NTE-KYQV---GQNIAYAGSSN-------------HFPSVTKLIQLW-ENEVKD--FNYNTGIT-NK--------NFG-K
VGHYTQMVWGNTKEVGCGSL-KYV------E--KNMQ--------IHYLICNYGPAGNYLG------QPIYT-KK-----
--------------------------------------------------------------------------------
--------------------------------------------------------------------------------
----------------
>Polistes__ann_Q05109_HexHymVes
--------------------------------------------------------------------------------
----------------------------------------SSQGVDYCKIKC---PSGIHTVCQYGESTKPSKN------
---------------------------------------------------------------CAGKVIKSVGP-T----
-EEEKKLIVSEHNRFRQKVAQGLET-----RGNPGPQP-AASDMNDLVWNDELAHIAQVWASQCQ----FL-VHD--KCR
NTA-KYPV---GQNIAYAGGSN--------------LPDVVSLIKLW-ENEVKD--FNYNTGIT-KQ--------NFA-K
IGHYTQMVWGKTKEIGCGSL-KYM------E--NNMQ--------NHYLICNYGPAGNYLG------QLPYT-KK-----
--------------------------------------------------------------------------------
--------------------------------------------------------------------------------
----------------
>Polistes_fus_P35780_HexHymVes
--------------------------------------------------------------------------------
--------------------------------------------VDYCKIKC---SSGIHTVCQYGESTKPSKN------
---------------------------------------------------------------CADKVIKSVGP-T----
-EEEKKLIVNEHNRFRQKVAQGLET-----RGNPGPQP-AASDMNNLVWNDELAHIAQVWASQCQ----IL-VHD--KCR
NTA-KYQV---GQNIAYAGGSK--------------LPDVVSLIKLW-ENEVKD--FNYNKGIT-KQ--------NFG-K
VGHYTQMIWAKTKEIGCGSL-KYM------K--NNMQ--------HHYLICNYGPAGNYLG------QLPYT-KK-----
--------------------------------------------------------------------------------
--------------------------------------------------------------------------------
----------------
>Polybia_pau_D4P2Y4_HexHymVes
--------------------------------------------------------------------------------
----------------------------------------------------------------YGESTKPSSK------
---------------------------------------------------------------CNKVSITSVGV-T----
-EEEKKLIVDEHNRFRQKVAQGLET-----RGNPGPQP-AASDMNNLVWNDELAYIAQVWASQCQ----FF-VHD--KCR
NTA-QYQV---GQNIAYSASTA-------------AYPGIVSLIVLW-ENEVKD--FNYSQGIT-KE--------NFS-K
VGH-----------------------------------------------------------------------------
--------------------------------------------------------------------------------
--------------------------------------------------------------------------------
----------------
>Polybia_pau_P86686_HexHymVes
--------------------------------------------------------------------------------
--------------------------------------------NKYCNIKC---SKVAHTVCQTGESTKPSSKN-----
---------------------------------------------------------------CAKVSITSVGV-T----
-EEEKKLIVDEHNRFRQKVAQGLET-----RGNPGPQP-AASDMNNLVWNDELAYIAQVWASQCQ----FF-VHD--KCR
NTA-QYQV---GQNIAYSASTA-------------AYPGVVKLIVLW-ENEVKD--FNYNTGIT-KE--------NFA-K
VGHYTQVVWAKTKEVGCGSI-KYI------E--KGMK--------SHYLVCNYGPAGNVLG------AQIYE-IK-----
--------------------------------------------------------------------------------
--------------------------------------------------------------------------------
----------------
>Acromyrmex_ech_F4WYD5_HexHymFor
--------------------------------------------------------------------------------
--------------------------------------------------------------------------------
--------------------------------------------------------------------MVNNDL-D----
-EEDIEEVLESHNRYRVVIANGKES-----RGNPGPQP-AARTMMELIWDDELAVIARRWALQCK----LF-EKD--QCR
DVG-K---------------------------------------------------------------------------
--------------------------------------------------------------------------------
--------------------------------------------------------------------------------
--------------------------------------------------------------------------------
----------------
>Camponotus_flo_E2AXW1_HexHymFor
--------------------------------------------------------------------------------
--------------------------------------------------------------------------------
--------------------------------------------------------------------------------
-----ETVLDSHNFYRVAIASGKES-----RGNPGPQP-AARTMMELMWDDELAVIARRWALQCK----LF-EKD--QCR
DIG-K---------------------------------------------------------------------------
--------------------------------------------------------------------------------
--------------------------------------------------------------------------------
--------------------------------------------------------------------------------
----------------
>Pachycondyla_chi_C0ITL3_HexHymFor
--------------------------------------------------------------------------------
---------------------------------------------------T--EGGAVHTMCQYTSPQPS---------
---------------------------------------------------------------PNCGTYSNAHI-T----
-AADKETILKVHNDERQKVKAGQET-----RGNPGPQP-AASNMPDLTWDNELAAIAQRWVNQCK-----I-GHD--GCR
NVE-RYQV---GQNIAMSGSTA------------KGPCNMNNLVQMW-INEVNA--LNAADVSS-MPSDGN----YFM-K
IGHYTQLVWGKTTKVGCGII-QFL------D--GKFY--------KCYLACNYGPAGNMFG------APIYQ--------
--------------------------------------------------------------------------------
--------------------------------------------------------------------------------
----------------
>Solenopsis__inv_P35778_HexHymFor
--------------------------------------------------------------------------------
----------------------MELIVSILWLAITAENLANTLATNYCNLQSCKRNNAIHTMCQYTSPTPG---------
---------------------------------------------------------------PMCLEYSNVGF-T----
-DAEKDAIVNKHNELRQRVASGKEM-----RGTNGPQP-PAVKMPNLTWDPELATIAQRWANQCT-----F-EHD--ACR
NVE-RFAV---GQNIAATSSSG------------KNKSTPNEMILLW-YNEVKD--FDNRWISS-FPSDDN----ILM-K
VGHYTQIVWAKTTKIGCGRI-MFK------E-PDNWT--------KHYLVCNYGPAGNVLG------APIYE-IK-----
--------------------------------------------------------------------------------
--------------------------------------------------------------------------------
----------------
>Solenopsis_ric_P35779_HexHymFor
--------------------------------------------------------------------------------
--------------------------------------------TNYCNLQSCKRNNAIHTMCQYTSPTPG---------
---------------------------------------------------------------PMCLEYSNVGF-T----
-DAEKDAIVNKHNELRQRVASGKEM-----RGTNGPQP-PAVKMPNLTWDPELATIAQRWANQCT-----F-EHD--ACR
NVE-RFAV---GQNIAATSSSG------------KNKSTLSDMILLW-YNEVKD--FDNRWISS-FPSDGN----ILM-H
VGHYTQIVWAKTKKIGCGRI-MFK------E--DNWN--------KHYLVCNYGPAGNVLG------AQIYE-IK-----
--------------------------------------------------------------------------------
--------------------------------------------------------------------------------
----------------
>Rhynchium__bru_B2MVK7_HexHymVes
--------------------------------------------------------------------------------
----------------------MTKIDLLARVFVIATIIALATAVDYYKLKC--PPKTKHTMCIYGTNSHPS--------
---------------------------------------------------------------RNCGVVKGSGP-T----
-DQEKREILKEHNDYGHKVASGEEK-----RGVNGGQP-AAKNMEDMTWDDELAKVAQTWANQCT-----I-NHD--KCR
SVS-RFSV---GQNLASKSTTG------------NDFPPVVELIQLW-ENEVSD--FDKNNIKS-LPAS------GIS-K
TGHYTQMVWAKSNKLGCGSI-KHH------K--DGWN--------KHFLVCNYGPSGNYLG------QSVYE-V------
--------------------------------------------------------------------------------
--------------------------------------------------------------------------------
----------------
>isotig00515_Xibalb_tul_Cru_VG
--------------------------------------------------------------------------------
---------------------------MNFFLIVFFLGLVMGEEPKQDDYYR--KFGNDHTMVQFKGVGRSCNQTYIK--
---------------------------------------------------------------GTITMIKTGAL-S----
-EEEEEAFVKYHNDYRRKVAFGNEK-----RGLPGPQP-QAADMLELTWDPELAAIAQRWAEQCP-----R-RHD--DNR
KVD-RWEDKNPGQSMMSDRIIS-FPKYPEQFPEPGLDAPAEKSVESW-YKEVIY--FNKYKVSP-FW--------YTY-D
TRHYTQLAWANTSKIGCGFV-IRK------E--ERKSIYWTLIEWKRWVVCNYGPAGNTEK------ENMYT-VG-----
--------------------------------------------------------------------------------
--------------------------------------------------------------------------------
----------------
>DMPC15187840_Xibalb_tul_Cru_VGBT
--------------------------------------------------------------------------------
----------------------------------------------------------------------SCNQTYIK--
---------------------------------------------------------------GTITMIKTGAL-S----
-EKEEEAFVKYHNDYRRKVAFGNEK-----RGLPGPQP-QAADMLELTWDPELAAIAQRWAEQCP-----R-RHD--DNR
KVD-RWEDKNPGQSMMSDRIIS-FPKYPEQFPEPGLDAPAEKSVESW-YKEVIY--FNKYKVSP-FW--------YTY-D
TX------------------------------------------------------------------------------
--------------------------------------------------------------------------------
--------------------------------------------------------------------------------
----------------
>isotig00538_Xibalb_tul_Cru_VG
--------------------------------------------------------------------------------
---------------------------MNFILAFCFLALVSAEEPKPDNYYK--KFGNDHTMVQYKGTGSTCNQTRIG--
---------------------------------------------------------------GTITLFRTGVL-S----
-AKEKEAFLKAHNDLRRKVALGNEG-----RGNPGPQP-HAADMLELTWDDELAALAQRWAEQCPGRLGVQ-PHD--SNR
KVD-RWRGKV-GQNLAWDRVQS-FLEFADMYPPPGLDAPAEKTVESW-YNEVSI--FSKNDISP-FRWSR---------G
AGHYTQVVWGNTAKVGCGFF-MKK------E--EKKEKNWTTEEWQRWVVCNYGPSGNFPG------RSMYT-AG-----
--------------------------------------------------------------------------------
--------------------------------------------------------------------------------
----------------
>DMPC15232588_Xibalb_tul_Cru_BTVG
--------------------------------------------------------------------------------
---------------------------MNFILAFCFLALVSAEEPKPDNYYK--KFGNDHTMVQYEGTGSTCNQTRIG--
---------------------------------------------------------------GTITLFRTGVL-S----
-AKEKEAFLKAHNDLRRKVALGNEG-----RGNPGPQP-HAADMLELTWDDELAALAQRWAEQCPGRLGVQ-PHD--SNR
KVD-X---------------------------------------------------------------------------
--------------------------------------------------------------------------------
--------------------------------------------------------------------------------
--------------------------------------------------------------------------------
----------------
>DMPC15225607_Xibalb_tul_Cru_BTVG
--------------------------------------------------------------------------------
---------------------------MNFILAFCFLALVTAEEPKPDNYYK--KFGNDHTMVQYKGTGSTCNQTRIG--
---------------------------------------------------------------GTITLFRTGVL-S----
-AKEKEAFLKAHNDLRRKVALGNEG-----RGNPGPQP-HAADMLELTWDDELAALAQRWAEQCPGRLGVQ-PHD--SNR
KVD-RWRGKV-GQNLAWDRVQS-FLEFADMYPPPGLDAPAEKTVESW-YNEVSI--FSKNDISP-FRWSRGLA--TTPRL
FGEHGSWLW---------FL-HEK------G--EKKEKX-----------------------------------------
--------------------------------------------------------------------------------
--------------------------------------------------------------------------------
----------------
>DMPC15255883_Xibalb_tul_Cru_BTVG
--------------------------------------------------------------------------------
---------------------------MNFILAFRFLTLVTAEEPKPDNYYK--KFGNDHTMVQYKGTGSTCNQTRIG--
---------------------------------------------------------------GTITLFRTGVL-S----
-AKEKEAFLKAHNDLRRKVALGNEG-----RGNPGPQP-HAADMLELTWDDELAALAQRWAEQCPGRX------------
--------------------------------------------------------------------------------
--------------------------------------------------------------------------------
--------------------------------------------------------------------------------
--------------------------------------------------------------------------------
----------------
>DMPC15154704_Xibalb_tul_Cru_BTVG
--------------------------------------------------------------------------------
----------------------MHISVFVLALSLVVLVAAQTHPDDYYAKFN--KDGDEHTMVKYHGIGGKCTA------
---------------------------------------------------------------GGAIVVKSGPV-T----
-EEEKEAFLKFHNDYRRKVAKGQES-----RGSPGPQP-EASNMKEMTWSNELAELSQRWAEQCP-----DSSHPHDHNR
ITD-DFSVV--GQNMFADSIQS---TPMFGMPDPPLTANVGKAVKFW-TLEAAY--MNNEHVSP-FT--------YKP-S
AGHYSQIAWANSDKLGCGFV-MTK------K--EEMQMFFSVNDFKRVVICNFGPGGNING------LDMYK-TG-----
--------------------------------------------------------------------------------
--------------------------------------------------------------------------------
----------------
>DMPC15244538_Xibalb_tul_Cru_BTVG
--------------------------------------------------------------------------------
--------------------------------------------------------------------------------
--------------------------------------------------------------------------------
--------------------------------------------------------------QCP-----DSSHPHDHNR
ITD-DFSVV--GQNMFADSIQS---TPMFGMPDPPLTANVGKAVKFW-TLEAAY--MNNEHVSP-FT--------YKP-S
AGHYSQIVWANSDKLGCGFV-MTK------K--EEMQMFFSVNDFKRVVICNFGPGGNING------LDMYK-TG-----
--------------------------------------------------------------------------------
--------------------------------------------------------------------------------
----------------
>DMPC15185027_Xibalb_tul_Cru_BTVG
--------------------------------------------------------------------------------
----------------------MHISVFVLALSLVVLVAAQTHPDDYYAKFN--KDGVEHTMVKYQGIGGKCTA------
---------------------------------------------------------------GGATVVKSGPV-T----
-EEEKQAFLKFHNDYRRKVAKGMES-----RGSPGPQP-EASNMKEMTWSNELAELSQRWAEQCP-----DSSHPHDHNR
ITD-DFSVV--GQNMFADSIQS---TPMFGMPDPPLTANVGKAVKFW-TLEAAY--MNNEHVSP-FT--------YKP-S
AGHYSQIVWADSDKLGCGFV-MTK------K--EEMQMFFSINDFKRVVICNFGPGGNING------LDMYK-TG-----
--------------------------------------------------------------------------------
--------------------------------------------------------------------------------
----------------
>DMPC15252648_Xibalb_tul_Cru_BTVG
--------------------------------------------------------------------------------
--------------------------------------------------------------------------------
--------------------------------------------------------------------------------
--------------------------------------------------------------------------------
---------------------------------------VEKAISFF-YMEVGKPGFNKAHVDP-FK--------YSH-R
SGHYTQLVWAETDRIGCGFL-MLK------E--AQFQMFFTMYEWPRFIVCNYAPGGNMNG------VPMYK-IG-----
--------------------------------------------------------------------------------
--------------------------------------------------------------------------------
----------------
>Scolopendra__deh_KC144555.1_MyrChi
--------------------------------------------------------------------------------
--------------------------------------------------MN--ILLPSTLFVLLMFQIIGS--------
---------------------------------------------------------------GMGCDMKVRGL-D----
-ANMKKMILDLHNKKRQIVANGQQS----------GQP-SAANMKELHWNDEIAANAQRSAETCV-----F-EHTAKSLR
KTT-KYSYL--GENIYKGSYPD----------------PIPRSVNAW-YDEVKD--VTPAVVKS-FSS-------GGP-M
IGHYTQMVWANTEALDCGLV-TA-------S--DR----------NSYLFCQYGPGGNYRS------QPIYK-QG-----
--------------------------------------------------------------------------------
--------------------------------------------------------------------------------
----------------
>Scolopendra__deh_KC144967.1_MyrChil
--------------------------------------------------------------------------------
--------------------------------------------------MN--ILLSSTLFVLLMFQIIGS--------
---------------------------------------------------------------GMGCDMKVRGL-D----
-ANMKKMILDLHNKKRQIVANGQQS----------GQP-SAANMKELHWNDEIAANAQRSAETCV-----F-EHTAKSLR
KTT-KYSYL--GENIYKGSYPD----------------PIPRSVNAW-YDEVKD--VTPAVVKS-FSS-------GGP-M
IGHYTQMVWANTEALGCGLV-TA-------S--DR----------NSYLFCQYGPGGNYRS------QPIYK-QG-----
--------------------------------------------------------------------------------
--------------------------------------------------------------------------------
----------------
>Scolopendra__alt_GASK01000008_MyrChi
--------------------------------------------------------------------------------
--------------------------------------------------MN--ILLSSTLFVLLMFQIIGS--------
---------------------------------------------------------------GMGCDMKVRGL-D----
-ANMKKMILDLHNKKRQIVANGQQS----------GQP-SAANMKELHWDDEIAANAQRSAETCV-----F-EHTAKSLR
KTT-KYSYL--GENIYKGSYPD----------------PIPRSVNAW-YDEVKD--VTPAVVKS-FSS-------GGP-M
IGHYTQMVWANTEALGCGLV-TA-------S--DR----------NSYLFCQYGPGGNYRS------QPIYK-QG-----
--------------------------------------------------------------------------------
--------------------------------------------------------------------------------
----------------
>Scolopendra__deh_KC144414.1_MyrChi
--------------------------------------------------------------------------------
--------------------------------------------------MN--TFLMFLLFVCAVFEILGS--------
---------------------------------------------------------------GMGCDMKVRGL-D----
-ANMKKMILDLHNKKRQIVANGQQS----------GQP-SAANMKELHWDDEIAANAQRSAETCV-----F-QHTAKNLR
KSS-KYNYL--GENIYKGSYPD----------------PIPRSVNAW-YDEVKD--VTPAVVKS-FSS-------GGP-M
IGHYTQMVWANTEALGCGLV-TA-------S--DR----------NSYLFCQYGPGGNYRS------QPIYK-QG-----
--------------------------------------------------------------------------------
--------------------------------------------------------------------------------
----------------
>Scolopendra__alt_GASK01000009_MyrChi
--------------------------------------------------------------------------------
--------------------------------------------------MN--TFLMFLLFVSAVFQILGS--------
---------------------------------------------------------------GMGCDMKVRGL-D----
-ANMKKMILDLHNKKRQIVANGQQS----------GQP-SAANMKELHWNDEIAANAQRSAETCV-----F-EHTAKNLR
KTT-KYSYL--GENIYKGSYPD----------------PIPRSVNAW-YDEVKD--VTPAVVKS-FSS-------GGP-M
IGHYTQMVWANTEALGCGLV-TA-------S--DR----------NSYVFCQYGPGGNYRS------QPIYK-QG-----
--------------------------------------------------------------------------------
--------------------------------------------------------------------------------
----------------
>Scolopendra_deh_KC144549.1_MyrChi
--------------------------------------------------------------------------------
--------------------------------------------------MN--ILLSSTLFVLLMFQIIGS--------
---------------------------------------------------------------GMGCDMKVRGL-D----
-ANMKKMILDLHNKKRQIVANGQQS----------GQP-LAANMKELHWDDEIEAIAQRSAETCV-----F-KHTAKSLR
KSS-KYSYL--GENVYKGGYPD----------------PIPRSVNKW-YDEVKD--VTPAVVKS-FSD-------DGP-M
IGHYTQMVWANTEALGCGLV-TA-------S--DG----------TSYLFCQYGPGGNYPG------QQIYK-QG-----
--------------------------------------------------------------------------------
--------------------------------------------------------------------------------
----------------
>Scolopendra__mor_GASH01000042_MyrChi
--------------------------------------------------------------------------------
------------------------------------------------------MLLVSPLLLFLSFQILKS--------
---------------------------------------------------------------GMGCDIKARGL-D----
-ANMKKMILDLHNKARQKVANGQQS----------GQP-SAANMKELHWDDEIAANAQKSAEKCV-----F-QHTAKNLR
VTN-KYTYL--GENIYMGSYPD----------------PVPRSVNAW-YDEVKD--VAPAVVKS-FSS-------GGP-M
IGHYTQMVWADTESLGCGLV-TA-------S--DR----------NSYLFCQYGPGGNYRG------EPIYK-QG-----
--------------------------------------------------------------------------------
--------------------------------------------------------------------------------
----------------
>Scolopendra_mor_GASH01000049_MyrChi
--------------------------------------------------------------------------------
--------------------------------------------------MN--ILPLLSLLVFLLLQISES--------
---------------------------------------------------------------GMGCDMKVRGL-D----
-ANMKKMILDLHNKARQKVANGQQS----------GQP-SAANMKELHWDDEIAAKAQQSANKCV-----F-EHTPQNLR
VSS-KYNYL--GENIYMGSYSD----------------PIPRAVNGW-YGEVKD--VTPAVVKS-FSS-------GGP-M
IGHYTQMVWANTEALGCGLI-TA-------T--DG----------NSYVVCQYGPGGNYRG------QPIYK-QG-----
--------------------------------------------------------------------------------
--------------------------------------------------------------------------------
----------------
>Scolopendra_mor_GASH01000050_MyrChi
--------------------------------------------------------------------------------
--------------------------------------------------MK--ILGLHFLFAFLMLQIFER--------
---------------------------------------------------------------GLGCDMKVRGL-D----
-ANMKKMILDLHNKARQKVANGQQS----------GQP-SAANMKELHWDDEIAAKAQQSANKCV-----F-QHTPQNLR
VSS-KYDYL--GENIYKGSYSD----------------PIPRSVNAW-YGEVKD--VRPAVVKS-FSS-------GGP-M
IGHYTQMVWADTEALGCGLV-TA-------T--DG----------NSYVVCQYGPGGNYQG------EPIYK-QG-----
--------------------------------------------------------------------------------
--------------------------------------------------------------------------------
----------------
>Scolopendra__mor_GASH01000037_MyrChi
--------------------------------------------------------------------------------
--------------------------------------------------MK--ILPLLSLLAFLLLQISES--------
---------------------------------------------------------------GIGCDMKIRGL-D----
-ANMKKMILDLHNKARQKVANGQEN----------GQP-SAANMKELHWDDEIAAKAQESANKCV-----F-KHTPQNLR
VSS-KYSYL--GENVYTGSYPD----------------PIPRSVNKW-YGEVKD--VTPAVVKS-FSD-------AGP-M
IGHYTQMVWANTEALGCGLV-TA-------T--GG----------KSYLFCQYGPGGNYPG------QPIYK-QG-----
--------------------------------------------------------------------------------
--------------------------------------------------------------------------------
----------------
>Scolopendra__mor_GASH01000040_MyrChi
--------------------------------------------------------------------------------
--------------------------------------------------MK--ILPLLSLLAFILLQISES--------
---------------------------------------------------------------GIGCDMKVRGL-D----
-ANMKKRILDLHNKARQKVAKGQQS----------GQP-SAANMKELHWDDEIAAKAQESANKCV-----F-EHTPDDLS
VSS-KYSYL--GENIYMGSYSD----------------PIMTAVNDW-YGEVKD--VTPAVVKS-YSD-------DGP-T
IGHYAQMVWANTEALGCGFV-TA-------T--DG----------NSYLFCHYGPGGNYPG------QPIYK-QG-----
--------------------------------------------------------------------------------
--------------------------------------------------------------------------------
----------------
>Scolopendra__mor_GASH01000041_MyrChi
--------------------------------------------------------------------------------
--------------------------------------------------MK--ILPLLSLLAFLLLQISES--------
---------------------------------------------------------------GIGCDMKVRGL-D----
-ANMKKRILDLHNKARQKVAKGQQS----------GQP-SAANMKELHWDDEIAAKAQESANKCV-----F-EHTPDDLS
VSS-KYSYL--GENIYMGSYSD----------------PIMTAVNDW-YGEVKD--VTPAVVKS-YSD-------DGP-T
IGHYAQMVW-------------A-------T--DG----------NSYLFCQYGPGGNYPG------QPIYK-QG-----
--------------------------------------------------------------------------------
--------------------------------------------------------------------------------
----------------
>Scolopendra__alt_GASK01000010_MyrChi
--------------------------------------------------------------------------------
--------------------------------------------------MN--TLLTFSVFAFVIIHILES--------
---------------------------------------------------------------GMGCDMKVRGL-N----
-ANMKKMILDLHNKKRQIVANGQQS----------GQP-SAANMKELHWDEEIAANAQRSAETCE-----F-KHTAQSLR
KSS-KYSYL--GENIYIGFHPE----------------PIPRSVNMW-YNEVKD--VTPAVVKS-FSS-------GGP-M
IGHYTQIVWADTEALGCGLV-IA-------K--------------VSYVFCQYGPGGNYLH------HPIYK-QG-----
--------------------------------------------------------------------------------
--------------------------------------------------------------------------------
----------------
>Cormocephalus_wes_GASL01000014_MyrChi
--------------------------------------------------------------------------------
-------------------------------------------------------ILVIAFLLALSSQWFTS--------
---------------------------------------------------------------TMGCKTAERGL-D----
-AKLKAQLLDLHNKARQKIANGQES----------GQP-SASNMKELHWDDEIAANAQRVAEKCV-----F-QHTPKEQR
ATK-KYDYV--GENIYKGSYPN----------------PIPRSVNAW-FGEVKD--VTPSTVKS-FAS-------TGK-M
IGHYTQMVWASTEALGCGYV-KSA------E--DG----------NSYVFCQYGPGGNILT------QPMYK-EG-----
--------------------------------------------------------------------------------
--------------------------------------------------------------------------------
----------------
>Cormocephalus_wes_GASL01000013_MyrChil
--------------------------------------------------------------------------------
--------------------------------------------------MK--FLDIFAVTVFLFFQ-LRS--------
---------------------------------------------------------------GLCCRISERGL-D----
-ANLKAQMLDLHNKARQKVANGQQA----------GQP-SASNMKELAWDDEIAANAQRAVEKCV-----F-QHTSRDQM
VTR-KYKVV--GENIYMGSYAN----------------PLQKAMELW-FGEVKD--VTPSLVKK-FDF-------YGPAV
IGHYTQLVWAETEAVGCGYI-KSA------D--DG----------QSYVFCQYAPAGNYQD------EPVYK-QG-----
--------------------------------------------------------------------------------
--------------------------------------------------------------------------------
----------------
>Scolopendra_deh_KC144061.1_MyrChi
--------------------------------------------------------------------------------
---------------------------------------------------M--NFVIYGVIVVLTSQLYVD--------
---------------------------------------------------------------GWGCQMSERGL-D----
-KKMKNKILKHHNELRQKVANGQER----------GQP-TASNMKQLRWNDELAANAQRAAERCI-----F-QHTSDEGR
KTT-KYGVA--GESMYAGTFSN----------------PLKTAVDMW-YEEVRD--VNPSILDS-YDYY------PGA-V
IGHYIQLVWAETEAIGCGYA-KSA------A--DG----------ESYVFCHYAPHGLFPQ------QSVYK-RG-----
--------------------------------------------------------------------------------
--------------------------------------------------------------------------------
----------------
>Ethmostigmus_rub_GASI01000039_MyrChi
--------------------------------------------------------------------------------
------------------------------------------------------MKFLVPLILFSVIELIQS--------
---------------------------------------------------------------GMGCNLMARGM-T----
-NEAKKQILDLHNKARQKIANGQEK----------GFP-KASNMKELQWDNELENYAQKNAELCQ-----F-KHSPKEGR
KTS-KYTGF--GENVYSGTAQG------------PVEALASRAADAW-YKEVKD--VTPSVLKS-YQSKS-----GGP-V
IGHYTQMIWANTEAIGCGYA-KDA------K--TK----------ANYIFCNYAPSGNYPG------APAYK-EG-----
--------------------------------------------------------------------------------
--------------------------------------------------------------------------------
----------------
>Ethmostigmus_rub_GASI01000040_MyrChi
--------------------------------------------------------------------------------
---------------------------------------------------M--ILSTLGVLIFLQYQVHQ---------
---------------------------------------------------------------GQACKITDRGL-D----
-DATKAKLVDLHNQMRLKVALGKQP----------NQP-PASNMKELHWDNELAAKAQEWANTCS-----Q-DHTPDEES
NTK-KYEGF--GQNIYWSTSPS------------SMNSQAEGAVKMW-YDEVKD--LNPAEVKA-FV--------GDD-D
VGHYTQMIWADTEAVGCGYV-RQA------E--DK----------STNLFCNYGPGGNIEG------YPIYE-IG-----
--------------------------------------------------------------------------------
--------------------------------------------------------------------------------
----------------
>Ethmostigmus_rub_GASI01000038_MyrChi
--------------------------------------------------------------------------------
--------------------------------------------------MS--IMRSLAALCVLTIVNLCL--------
---------------------------------------------------------------AQSCKLTTSGL-T----
-ADDKKQIVDVHNQLRAKVASGGQS----------NQP-SASNMKELKWDDNLAGTAQKWADTCN-----S-GHDTNDDR
KTN-NYPSV--GQNYYGGWLSG---------FGSDRKLDFSKAIQLW-YDEVSK--FNSNGIDR-YQ--------FDP-N
TGHYTQVVWATTEAVGCGYV-TFQ------S--NQWT--------EQHFICNYGPAGNFIG------QSVYQ-RG-----
--------------------------------------------------------------------------------
--------------------------------------------------------------------------------
----------------
>Ethmostigmus_rub_GASI01000037_MyrChi
--------------------------------------------------------------------------------
------------------------------MRSILILFLSALPAVIHCCDYA--QFGNDHTMCRYR--------------
---------------------------------------------------------------GDACSIERKGV-D----
-DQGIKQIIDVHNRLRQKVANGNQP----------GQP-SAANMKQVRWNKELAVVAQRLADQCK-----M-QHD--SNR
RIQ-KYSWV--GQNIYIGWSSS-----------KDSNPNYEDAVNAW-FNEVTKPGFSAKAISP-FS--------FSG-G
TGHYTQVVWATTEEVGCGYS-FYK------D--TNGMY-------AKLVVCNYGPGAT----------------------
--------------------------------------------------------------------------------
--------------------------------------------------------------------------------
----------------
>GASI01000036_Sco_MyrChi
--------------------------------------------------------------------------------
------------------------------MRSILILFLSALPAVIHCCDYA--QFGNDHTMCRYR--------------
---------------------------------------------------------------GDACSIERKGV-D----
-DQEIKQIIDVHNRLRQKVANGNQP----------GQP-SAANMKQVRWNKELAVVAQRLADQCK-----M-QHD--SNR
RIQ-KYSWV--GQNIYIGWSSS-----------KDSNPNYEDAVNAW-FNEVTKPGFSAKAISP-FS--------FSG-G
TGHYTQVVWATTEEVGCGYS-FYK------D--TNGMY-------AKLVVCNYGPGAT----------------------
--------------------------------------------------------------------------------
--------------------------------------------------------------------------------
----------------
>Thereuopoda_lon_GASR01000079_MyrChi
--------------------------------------------------------------------------------
---------------------------------------------------------FLIFTVLLHAALAN---------
---------------------------------------------------------------SQSCTILSNSL-S----
-SSQIDTIVDEHNRLRAQVANGQQP----------GQP-SASNMRKMSWDSDLAKAAQDWADQCK-----F-EHHKVDNP
----NYSWV--GQNLYMQMGGD--------------SLDMATTVQSW-YNEVTNPGFNSQNINP-YK--------FDS-G
SGHYTQLVWADSNNVGCGLT-VFQ------K--ESNTK-------NFLVVCNYGPGGNVIG------SIMYK-EG-----
--------------------------------------------------------------------------------
--------------------------------------------------------------------------------
----------------
>Thereuopoda_lon_GASR01000080_MyrChi
--------------------------------------------------------------------------------
------------------------------------------------LQAR--NLLFIVFAVLLPTALNKP--------
---------------------------------------------------------------KKGCKILNRTF-S----
-SSDITTIVNEHNRLRAQVANGQQP----------GQP-SASNMRKMSWDVDLAAAAQQWADKCK-----F-QHNQAVHP
----KYKWV--GQNLFIQMGGN--------------SLNVSKPVQSW-YNEVVKPGFNSSSIRP-YK--------FTK-G
TGHYTQVVWAKTNKVGCGLT-VYQ------Q------------------------------------KRIFK-FS-----
--------------------------------------------------------------------------------
--------------------------------------------------------------------------------
----------------
>Caligus_rog_C1BMF7_CruCop
--------------------------------------------------------------------------------
-----------------MKTSCGYKWIYLSALMSFVLEVSLGQGLPNEIDYC--TFSKAHTLCQFKNKIS----------
---------------------------------------------------------------ASCGNVTYRGIKD----
-QGEKNIIVQIHNELRSKIANGLEE-----RGDPGPMP-SAANMIELTWDEELAIEAQTWADQCI-----T-DHDCPSCR
KLS-RFPV---GQNLYSFGHIP-----------GIFEGSWKRAINGW-YDEVVD--FRRDHVDP-FKIR------KGV-L
VGHSHRHPNSHTQAL-CEYL-------------------------RNKQHC----------------TLIHE-TS-----
--------------------------------------------------------------------------------
--------------------------------------------------------------------------------
----------------
>Opisthacanthus_cay_C5J8B3_CheSco
--------------------------------------------------------------------------------
--------------------------------------------------------------------------------
--------------------------------------------------------------------------------
----------MHNEFRNKIALGKET-------TPQQQP-PAANMMQMEWDDELARIAQAHANLCK-----F-EHDTGPQR
QVD-NFIV---GQNLFITMMSK--------------KIDWRK-ADMWYTSEVQY--FNPQYRKP-FV--------FGG-A
YGHFSQIIWAETWKVGCGVA-WYY------D--HSQKMD------TMLYTCNYGPAGNMQG------ATVYI-KG-----
--------------------------------------------------------------------------------
--------------------------------------------------------------------------------
----------------
>Hottentotta_jud_F1CJ75_CheSco
--------------------------------------------------------------------------------
------------------------MKFLPIFYFAFXPFWRKSLCGECPGIYK--RLSKDHTXCKQ---------------
---------------------------------------------------------------STCKVIAGGSV-S----
-ASDKETILKAHNELRNKLATGKET-------EYQTLP-SAANMMQLEWDDELAAVAQAHANQCK-----F-NHDRGDQR
AVG-NFSV---GQNLLQMMGTL--------------SINWEK-VKIWYTSEVKY--FHPEYNKP-FK--------FQG-S
YGHFSQVIWAKTWKVGCGVA-GYT------E--SNTK--------KVLYTCNYGPDWKCN--------------------
--------------------------------------------------------------------------------
--------------------------------------------------------------------------------
----------------
>Lepeophtheirus_sal_A0A0K2U2R7_CruCop
MRSEIWQIILFVAVCATKQAISECLTTSGLRCMTKDEDGADLYFKHFKFKSTCFKYNEQRLCMITPGNLRQCECTNNCCK
ESGGSG--------GGGTGTGDKLKCDSSMVKDFQGCTDLKKTFCKFEKKIG--KIIYPNTLCKYCGENKKH--------
---------------------------------------------------------------CKSKICTYDIT-S----
-EEDKMRIITEHNKLRSTVALGNEK-----RGVSGAQP-PATNMNRLSWDNDLAVSAQMWALQCR-----T-GHD--KNR
ITP-QYNEWV-GQNIASAWSSA-----------KSSSRDYESMIQGW-YDEVKD--FPPKNIEK-YNSEG-----ATG-V
VGHYTQLAWAATTKVGCGFI-MYY------D--ETQPRYPY----KKVLVCNYGVGGNVLG------TRMYK-IG-----
--------------------------------------------------------------------------------
--------------------------------------------------------------------------------
----------------
>Lepeophtheirus_sal_A0A0K2U9M7_CruCop
LTMLRGIYFTVCFIVCIKEAFSECQTLSGNRCLTKNDPGAAEYFNYFGWKSSCFDYNGGKYCMISIGNLRPCKCTNGGSG
GGGNDGSNGGTVGQGGSDNGSDNLKCDSSTVENFGECSGLKQAFCPLTFFKS--GVTHRNTLCKYCGEDKQT--------
---------------------------------------------------------------CSSKICTYDIT-S----
-EEDKQRIVDKHNDLRSNVALGNEK-----KGIGGPQP-SAANMNRLKWDSDLAKSAQMWTLQCQ-----R-GHD--NNR
LTP-QFDVWV-GQNIASSWNSV-----------KTSSRHYETMIQGW-YDEVKD--FPSKNVEK-YSSEG-----ATG-Q
VGHYTALVWAATTRVGCGFI-MYY------D--DTMLLYPY----KKMFVCNYGVGGNLFG------EAVYK-IG-----
--------------------------------------------------------------------------------
--------------------------------------------------------------------------------
----------------
>Calligus_rog_C1BMG1_CruCop
--------------------------------------------------------------------------------
-----------------------------------------------MTTRI--LPLLLLFFVLLERSSVLSKDLESLMD
AVNVISKGPNIVPKHIKQGCDYCSLSSRNTYCRYGQSETV-----------------------SCVGVISAGLP-S----
-EAVKQEILNVHNDLRRKVANGETG----------RLPGTASNMRKLVWNEELARGAQLWSNQCR-----T-EHDEPNTC
----KHKFV--GQNIAWSHASG-----------ETEDPDFKTAIERW-YDEINL--YRGSVDSY-Y---------FNS-A
TGHFTQLIWADTYEIGCGFV-AYT------G--RKRRGDAI----QKIYICNYGPGGNSVS------SPIYK-QG-----
--------------------------------------------------------------------------------
--------------------------------------------------------------------------------
----------------
>Triatoma_inf_ABR278971_HexHetRed
--------------------------------------------------------------------------------
------------------------------------------------MAKA--HSSLVFCLLALALVRFAQAKCT----
---------------------------------------------------------------NGYTFLGIKEL-S----
-EKDKQKLLDFHNKFRELTAAGEAPAPKGEDGRERRQP-PAANMLELTWHKKAEKQAYKWARTCE-----W-KHNNATDK
A---GNSM---GQNLGRKMSTE------KTDVDDTFDKWSYDLVRGW-FDEAKL--YKYGSG-------------FSM-S
TGHYTQVVWANTSQVGCGYS-YYM------Q--IDEYNQKWY---TGYLVCNYSPAGNFNN------REPYE-IS-----
--------------------------------------------------------------------------------
--------------------------------------------------------------------------------
----------------
>Triatoma_inf_A6YPK1_HexHetRed
--------------------------------------------------------------------------------
------------------------------------------------MAKA--HSSLVFCLLALALVRFAQAKCT----
---------------------------------------------------------------NGYTFLGIKEL-S----
-EKDKQKLLDFHNKFRELTAAGEAPAPKGEDGRERRQP-PAANMLELTWHKKAEKQAYKWARTCE-----W-KHNNATDK
A---GNSM---GQNLGRKMSTE------KTDVDDTFDKWSYDLVRGW-FDEAKL--YKYGSG-------------FSM-S
TGHYTQVVWANTSQVGCGYS-YYM------Q--IDEYNQKWY---TGYLVCNYSPAGNFNN------REPYE-IS-----
--------------------------------------------------------------------------------
--------------------------------------------------------------------------------
----------------
>Triatoma_mat_E2J7I3_HexHetRed
--------------------------------------------------------------------------------
--------------------------------------------------------------------------------
--------------------------------------------------------------------------------
------------------TAAGNAPAPKGEYGEDRKQP-PAANMLELTWNNYAAKKAYKLASTCK-----W-KHDDPTDI
S---GNKL---GQNLAKFMSTQ------KTNVNQTFDEWTHNMVKGW-FDETNL--YAYGSG-------------FKN-T
TGHYTQVVWAKTMQVGCGYS-YFE------E--IDDKNDKWF---AGYLVCNYRPGGNMRG------ENPYI-EG-----
--------------------------------------------------------------------------------
--------------------------------------------------------------------------------
----------------
>Dipetalogaster_max_G3CJR9_HexHetRed
--------------------------------------------------------------------------------
------------------------------------------------MAKT--QCPLVFSLLALALIGTLQSSAAQCQ-
---------------------------------------------------------------NSNQFLGSLEI-T----
-GKYRKAVVSIHNYYRNLTAAGEAG-------EYYKQP-PAENMLQLTWDDDAASKAVELANTCV-----F-GHDGAKDK
D---DKPM---GQNIALKMSST------QSDVNKSYDEWMTGMVKDW-FDEVKD--YSFGSG-------------FSS-G
TGHYTQIVWANTSKVGCGYS-YYK------E--GTWY--------AGYLVCNYKPPGNWYG------QDPYI-QG-----
--------------------------------------------------------------------------------
--------------------------------------------------------------------------------
----------------
>Rhodnius_pro_Q7YSZ5_HexHetRed
--------------------------------------------------------------------------------
-------------------------------------------------CSL--EVGLLASIVLLSSMVLVRPGPRPVPG
SDPLRKVRSSCVD--------------------------------------------------PLKKVIGLKNF-D----
-EKDKKLLLHEHNQYREKVAAGLAP----------NQP-GAENMILLTWNSDAALQAKAWASGCD-----F-MHNNPESK
NT--KKPM---GQNIYMKMSIE------KETLEKTFQRYIPEMVKGW-YDEVEL--YNFGDS-------------FSA-A
TGHYTQIVWKNTTKVGCVYS-YFK------D--VNGWY-------SGYLVCNYSPAGNWYG------EAPYK-EG-----
--------------------------------------------------------------------------------
--------------------------------------------------------------------------------
----------------
>Lycosa_sin_A9QQ26_CheAra
--------------------------------------------------------------------------------
---------------------------------------------MSAPVGI--PSLLLALCALLCVLNAVRSAYCPDPY
KRYSDQHSYCVGV--------------------------------------------------CCSCAKYRRGV-S----
-PWLKKELVRLHNNLRSKVAGGKSH-------SVDHLP-RATNMLEMVWDDELAEVAQRWSDKCE-----R-KSDCEDCR
RVG-RFGV---GQIIFEFDGKM-------------DGKDMENEFFSR-FMALQS--FRKEQVAR-FTAG----------T
NPKTAQILWAKTWRIGCGFL-DFN------Y--PGNGRR------YTQIVCNYGPKGNEEG------EEVYK-AG-----
--------------------------------------------------------------------------------
--------------------------------------------------------------------------------
----------------
>Tityus_ser_P85840_CheSco
--------------------------------------------------------------------------------
---------------------------------------------ECPALYR--RYSKEHTFCKTK--------------
---------------------------------------------------------------NQKCNIKRWGV-S----
-QDDRNTIINLHNKVRNNIALGQDQ--------SGRLP-AAGDMLEMEWDDELAQIAQKLADQCV-----F-KHDCDDCR
KVE-NFDV---GQNIFTRGITA---------------VEIPDPFKSW---------------------------------
---------------------------------------------TQLYVCNYGPAGNLDD------SELYK-VD-----
--------------------------------------------------------------------------------
--------------------------------------------------------------------------------
----------------
>Gene.137298::c30369_BT_Eu_ru_202_g1_i1::g.137298::m.137298
--------------------------------------------------------------------------------
-------------------------------------------------MKR--AGTSKKLQFSTPEYSITPISVIPGSS
RLLIPNRRREEAMVMANLRKRVAAVDLSRKREMIEDPNANDTGQSDALDNRPLLPKLSTKRDVNNGEESPKPLLQD----
-KDFILDCLCWHNEYR-----------------------ARHGAPALTVSPELCEYAQQWANHLA---------STNEFY
YRS-EKSL---GQNLFCCPISA-----------LVTDLTGQEVASYW-YSTVRR--YNYFKEPG-LL-------HTNV-N
AGHFTQMVWVSTKYFGVGKA-TSK------T--G-----------KIFVVAYY---------------------------
--------------------------------------------------------------------------------
--------------------------------------------------------------------------------
----------------
>Gene.109742::c12982_BT_Ma_ar_201_g1_i1::g.109742::m.109742
--------------------------------------------------------------------------------
-------------------------------------------------MKR--AGTSKKLQFSTPEYSITPISVIPGSS
RLLVPNRRREEAMVMANLRKRVAAVDLSRKREMMEDPNANDTGQSDALDNRPLLPKLSTKRDVNNGEESPKPLLQD----
-KDFILDCLCWHNEYR-----------------------ARHGAPALTVSPELCEYAQQWANHLA---------STNEFY
YRS-EKSL---GQNLFCCPVSA-----------LVTDLTGQEVASYW-YSTVRR--YNYFKEPG-LL-------HTNV-N
AGHFTQMVWVCTKYFGVGKA-TSK------T--G-----------KIFVVAYYYPPGNVVS------KFQDNVLPPIMDT
ENLASQSAIELESNPLTSLLKSNSSGSGSSN-------------------------------------------------
--------------------------------------------------------------------------------
----------------
>Ixodes_sca_Q4PN19_CheAca
--------------------------------------------------------------------------------
--------------------------------------------------MNLFPLEFILSVYLVLDIVVGQYHPT----
---------------------------------------------------------------------------SRETG
MAVFRKKCVDRHNYYR-----------------------KLHRSPPLFQNTKINLWAQGWADYIA---------GIDQMR
HRD-GNPY---GENIYSIGRVQ-----------HGYQPKAKDVVDAW-YKEIKY--YNYSKPG------------FGL-K
TGHFTQVVWKGTRRLGCGWA-RSY------T--G-----------YVYVVCNYDPPGNFRN------HFNENVLKRK---
--------------------------------------------------------------------------------
--------------------------------------------------------------------------------
----------------
>Gene.131222::c24156_BT_Eu_ru_202_g1_i1::g.131222::m.131222
--------------------------------------------------------------------------------
--------------------------------------------------------------------------------
--------------------------------------------------------------------------------
--------------------------------------------------------------------------------
--------------------------------------------------------------------------------
---FTQVVWKDTRELGCAFA-RKE------N--------------LVYIVANYYPPGNYRG------RFPENVLPPKKFN
--------------------------------------------------------------------------------
--------------------------------------------------------------------------------
----------------
>Gene.44599::c9047_BT_Ma_ar_201_g1_i1::g.44599::m.44599_signalP
--------------------------------------------------------------------------------
--------------------------------------------------------------------------------
----------MLFLLLSFGLGVICSASYLWWPEISSTFSRQNQPVSNTRSL--QHSASSRTVPNDRTANVDFDQQITSSA
ESGFHKECQEEHNRLR-----------------------AIHGAPPLKLDSNLCKYAQQWANHLA---------NTGRME
HRS-DTNY---GENLFMSVGMQ---------------FDGRTPVKSW-YDEIKN--YKYGSD-------------FSP-S
TGHFTQVVWKDSKELGCGFA-RKD------N--------------FVYVVANYNPPGNYRG------RFAENVLPPKKFN
--------------------------------------------------------------------------------
--------------------------------------------------------------------------------
----------------
>Gene.61359::c8312_BT_Eu_ru_202_g1_i2::g.61359::m.61359
--------------------------------------------------------------------------------
--------------------------------------------------------------------------------
----------MLFAILICGLGIICSASYWWWPEISTTFSRQTQAVHNTRSLHLSSSIQRRSVPNVGTANLDLDQQITSSS
EIEFEKECLEEHNRLR-----------------------AIHGAPPLKLARNLCKYAQEWANHLA---------NTGRME
HRS-QTNY---GENLFMSGGMQ---------------VDGRTPVKTW-YDEIKY--YKYGSE-------------FSP-S
TGHFTQ--------------------------------------------------------------------------
--------------------------------------------------------------------------------
--------------------------------------------------------------------------------
----------------
>Gene.61362::c8312_BT_Eu_ru_202_g1_i3::g.61362::m.61362_signalP
--------------------------------------------------------------------------------
--------------------------------------------------------------------------------
----------MLFAILICGLGIICSA---------------------------SSSIQRRSVPNVGTANLDLDQQITSSS
EIEFEKECLEEHNRLR-----------------------AIHGAPPLKLARNLCKYAQEWANHLA---------NTGRME
HRS-QTNY---GENLFMSGGMQ---------------VDGRTPVKTW-YDEIKY--YKYGSE-------------FSP-S
TGHFTQ--------------------------------------------------------------------------
--------------------------------------------------------------------------------
--------------------------------------------------------------------------------
----------------
>Gene.1341::c294_BT_Eu_ru_202_g1_i1::g.1341::m.1341
--------------------------------------------------------------------------------
--------------------------------------------------------------------------------
--------------------------------------------------------------------------------
--------------------------------------------------------------------------------
--------------------------------------------------------------------------------
---FTQVVWKGSKELGCAFA-QKG------N--------------EIYLVANYHPPGNFQG------QFSANVLPPKN--
--------------------------------------------------------------------------------
--------------------------------------------------------------------------------
----------------
>Gene.65498::c10811_BT_Ma_ar_201_g1_i1::g.65498::m.65498
--------------------------------------------------------------------------------
--------------------------------------------------------------------------------
-------PSSRGPTKAQPPQKVRTTDSPPSRGPTKTQTGQRGGTPGGPSSNGPPKKHLDQQVGGTVNKPSSSASTQPKPE
FSQFEKECLAEHNKYR-----------------------AIHGAPPLTLSRNLCQYSQEWANRLS---------KMGRME
HRT-EGKY---GENLYMSSGMK---------------VDARTPVKSW-YDEIKF--YKYGSD-------------FSS-N
TGHFTQVVWKGSKELGCAFA-QKG------N--------------EIIVVANYSPPGNVQG------QFSENVLPPKN--
--------------------------------------------------------------------------------
--------------------------------------------------------------------------------
----------------
>Gene.164007::c55725_BT_Eu_ru_202_g1_i1::g.164007::m.164007
--------------------------------------------------------------------------------
--------------------------------------------------------------------------------
--------------------------------------------------------------------------------
------------------------------------------------------NYAQEWANHLV---------KIGGMQ
HRT-EGKY---GENLFMSSGMK---------------VDARMAVKSW-YDEIKF--YKYGSE-------------FSS-S
TGHFTQVVW-----------------------------------------------------------------------
--------------------------------------------------------------------------------
--------------------------------------------------------------------------------
----------------
>Gene.142078::c36088_BT_Eu_ru_202_g1_i1::g.142078::m.142078
--------------------------------------------------------------------------------
--------------------------------------------------------------------------------
-----MS-WWSGGCPNRRQQCTRTVTVYTSDGRQVTTTYQGGQAVQQVTN--------SNSTSSCHNAPTESTNTSSIDG
FSKFETECLDEHNKFR-----------------------AKHGAPPLTLSRTLCNYAQEWANYLA---------STGSFQ
HRS-NNSY---GENLYMSSGMQ---------------IDGRTAVRSW-YDEISM--YRYGSG-------------FSS-S
TGHFTQVVWKGSKELGIAVG-RRG------N--------------SSYVVANYNPPGNYQG------QFSSNVLPPTS--
--------------------------------------------------------------------------------
--------------------------------------------------------------------------------
----------------
>Gene.35124::c8028_BT_Ma_ar_201_g1_i1::g.35124::m.35124
--------------------------------------------------------------------------------
--------------------------------------------------------------------------------
-----MSWWWSSGCPNRRQQCTRTVTVYTSDGRQVTTTYQGGQAVQQVTN--------SNSTSSSQNTPTEPTSTPSIDG
FSQFETECLDEHNKFR-----------------------AKHGAAPLTLSRDLCNYAQEWANYLA---------STGSFQ
HRS-NNSY---GENLYMSSGMQ---------------IDGRTAVRSW-YDEIRM--YRYGSG-------------FSS-S
TGHFTQVVWKGSKELGIAVG-RRG------N--------------SSYVVANYN--------------------------
--------------------------------------------------------------------------------
--------------------------------------------------------------------------------
----------------
>Gene.24328::c5068_BT_Eu_ru_202_g1_i1::g.24328::m.24328_signalP
--------------------------------------------------------------------------------
--------------------------------------------------------------------------------
---------------------------------------------------------MSLLSTVIFTVLACLWWSVAVTG
YTKFEKECLNEHNKLR-----------------------AIHGAPPLTLNANLNKFAQQWANHLA---------RTRTFD
HRP-KNSY---GENLYMATGKK---------------VSGRTAVRSW-YNEINL--YRYGSG-------------FSK-A
TGHFTQLVWKGSKQLGCAVA-YRG------N--------------SAYVVANYSPPGNYLG------KFRANVLPPRG--
--------------------------------------------------------------------------------
--------------------------------------------------------------------------------
----------------
>Gene.44263::c9020_BT_Ma_ar_201_g1_i1::g.44263::m.44263
--------------------------------------------------------------------------------
--------------------------------------------------------------------------------
--------------------------------------------------------------------------------
--------------------------------------------------------------------------------
----------------MASGME---------------VNGRTGVREW-YNEINQ--YRYGSG-------------FSI-Q
TGHFTQLVWKGSKQLGCAIA-RRG------N--------------AAYVVANYSPPGNYRG------QFRSNVLPPRA--
--------------------------------------------------------------------------------
--------------------------------------------------------------------------------
----------------
>Gene.44268::c9020_BT_Ma_ar_201_g1_i2::g.44268::m.44268_signalP
--------------------------------------------------------------------------------
--------------------------------------------------------------------------------
---------------------------------------------------------MSLFSPVNIAFLACLWWSVAVTG
YTQFEEECLDEHNKLR-----------------------AKHGAPPLTLSPNLNAFAQEWANHLA---------HTRKFE
HRP-KNSY---GENLFMASGME---------------VNGRTGVREW-YNEINQ--YRYGSG-------------FSI-Q
TGHFTQLVWKGSKQLGCAIARRRG------N--------------AVYVVANYSPPGNYRG------QFRSNVLPPRA--
--------------------------------------------------------------------------------
--------------------------------------------------------------------------------
----------------
>Gene.18178::c4228_BT_Eu_ru_202_g1_i2::g.18178::m.18178_signalP
--------------------------------------------------------------------------------
---MSAVPKLLLIFIVSCWLSNGTSGQANRQWTHKFVTYSSQVPQFSDTNWD--GSGPMNAVPQFGALNNKIFPGGSIVS
TQEFLHPLPQSMGGLPQDFPQFNSMNWDTSDRIFLNGFKQSNNGFSNHFP--------QLSNTDWNEDFNSKGSSQPMSG
FSQFEQECLDEHNKLR-----------------------AKHGVPALRLSRDLNKYAQQWANHLA---------NTGAFQ
HRS-DRVY---GENLFMSYGGR---------------VDGRTAVRNW-YDEIRM--YRYGSG-------------FSK-N
TGHFTQLVWKGSKELGCAFA-RRYEKEFLKR--FIIFQLFYFRGNSVYV-------------------------------
--------------------------------------------------------------------------------
--------------------------------------------------------------------------------
----------------
>Gene.35207::c8036_BT_Ma_ar_201_g1_i1::g.35207::m.35207
--------------------------------------------------------------------------------
--------------------------------------------------------------------------------
--------------------------------------------------------------------------------
--QFEEECLEEHNRLR-----------------------AIHDAPPLTLDENLTQLAQEWATHLL---------KIRNLS
PKT-ETDH---GQNLFGMFSKT--------------TISGHVPVRAW-YNEIKD--YKFGSD-------------FSR-H
TRHFTQVIWKDTKQLGCAVA-HSG------I--------------FSFVVAYYSPAGNVHG------EFLTNVLPPN---
--------------------------------------------------------------------------------
--------------------------------------------------------------------------------
----------------
>Gene.17713::c4168_BT_Eu_ru_202_g1_i1::g.17713::m.17713
-----------------------------------------------------------------------------MEV
CCLKMASRCKPTRPVLMDVTRIPAVSSSHDCGSLSRVVMVRKTDQRLINHKK--PQGDECEVVTFETIQTYKGHKPDRTV
VTKERRDYSTTDVRKSPSVVRLIRRSTTPHSEGQSLGISTNDVSFRERRATSFSSNTSKSGTQLTLRQKSPSPANSKRSI
FGDFELECLRGHNEYR-----------------------RKHGVPPLKLSYKLCKFAEEWATNLA---------NRGNPI
HRS-NSPY---GENIFCTWTSS--------PHGITI--DGREPVEHW-YSEVDN--HVFGKEP------------TTL-R
SGHFTQVIWKDSRELGVGMA-SSK------S--G-----------QVVVVANYDPPGNFIG------SFAAN-VPPLGGF
PSTPKIIIDKVPDSADTSVSSNGFSEEFSEFACKVLKFHNFYRKKHGVPEIRLSLELCNLSQDWAETLAREDRFAYRPNC
TYGENIYCLWSSDRNAKASPRDVCRSWYEENKEHNYHVEPRGLFKAGHFTQMVWKSTQEMGVGIAKTKRGKVLVVCNYHP
RGNTFGEFLGNVQRPH
>Gene.56292::c8081_g1_i1_VG_Eu_ru_204::g.56292::m.56292
-----------------------------------------------------------------------------MEV
CCLKMASRCKPTRPVLMDVTRIPAVSSSHDCGSLSRVVMVRKTDQRLINHKK--PQGDECEVVTFETIQTYKGHKPDRTV
VTKERRDYSTTDVRKSPSVVRLIRRSTTPHSEGQSLGISTNDVSFRERRATSFSSNTSKSGTQLTLRQKSPSPANSKRSI
FGDFELECLRGHNEYR-----------------------RKHGVPPLKLSYKLCKFAEEWATNLA---------NRGNPI
HRS-NSPY---GENIFCTWTSS--------PHGITI--DGREPVEHW-YSEVDN--HVFGKEP------------TTL-R
SGHFTQVIWKDSRELGVGMA-SSK------S--G-----------QVVVVANYDPPGNFIG------SFAAN-VPPLGGF
PSTPKIIIDKVPDSADTSVSSNGFSEEFSEFACKVLKFHNFYRKKHGVPEIRLSLELCNLSQDWAETLAREDRFAYRPNC
TYGENIYCLWSSDRNAKASPRDVCRSWYEENKEHNYHVEPRGLFKAGHFTQMVWKSTQEMGVGIAKTKRGKVLVVCNYHP
RGNTFGEFLGNVQRPH
>Gene.20913::c7931_g1_i1_VG_Ma_ar_203::g.20913::m.20913
-----------------------------------------------------------------------------MEV
CCLKMASRCKPTRPVLMDVTRIPAVSSSHDCGSLSRVVMVRKTDQRLINHKK--PQGDECEVVTFETIQTYKGHKPDRTV
VTKERRDYSTTDVRKSPSVVRLIRRSTTPHSEGQSLGISTNDVSFRERRATSFSSNTSKSGTQLTLRQKSPSPANSKRSI
FGDFELECLRGHNEYR-----------------------RKHGVPPLKLSYKLCKFAEEWATNLA---------NRGNPI
HRS-NSPY---GENIFCTWTSS--------PHGITI--DGREPVEHW-YSEVDN--HVFGKEP------------TTL-R
SGHFTQVIWKDSRELGVGMA-SSK------S--G-----------QVVVVANYDPPGNFIG------SFAAN-VPPLGGF
PSTPKIIIDKVPDSADTSVSSNGFSEEFSEFACKVLKFHNFYRKKHGVPEIRLSLELCNLSQDWAETLAREDRFAYRPNC
TYGENIYCLWSSDRNAKASPRDVCRSWYEENKEHNYHVEPRGLFKAGHFTQMVWKSTQEMGVGIAKTKRGKVLVVCNYHP
RGNTFGEFLGNVQRPH
>Gene.33726::c7866_BT_Ma_ar_201_g1_i1::g.33726::m.33726
-----------------------------------------------------------------------------MEV
CCLKMASRCKPARPVLMDVTRIPAVSSSHDCGSLSRVVMVRKTDQRLINHKK--PQGDECEVVTFETIQTYKGHKPDRTV
VTKERRDYSTTDVRKSPSVVRLIRRSTTPHSEGQSLGISTNDVSFRERRATSFSSNTSKSGTQLTLRQKSPSPANSKRSI
FGDFELECLRGHNEYR-----------------------RKHGVPPLKLSYKLCKFAEEWATNLA---------NRGNPI
HRS-NSPY---GENIFCTWTSS--------PHGITI--DGREPVEHW-YSEVDN--HVFGKEP------------TTL-R
SGHFTQVIWKDSRELGVGMA-RSK------S--G-----------QVVVVANYDPPGNFIG------SFAAN-VPPLGGF
PSAPKIIIDKVPDSADTSVSSNGFNEEFSEFACKVLKFHNFYRKKHGVPEIRLSLELCNLSQDWAETLAREDRFAYRPNC
SYGENIYCLWSSDRNAKASPRDVCRSWYEENKEHNYHVEPKGLFKAGHFTQMVWKSTQELGVGMAKTKRGKVLVVCNYHP
RGNTFGEFLGNVQRPH
>Gene.56304::c8081_g1_i2_VG_Eu_ru_204::g.56304::m.56304_glandunique
-----------------------------------------------------------------------------MEV
CCLKMASRCKPTRPVLMDVTRIPAVSSSHDCGSLSRVVMVRKTDQRLINHKK--PQGDECEVVTFETIQTYKGHKPDRTV
VTKERRDYSTTDVRKSPSVVRLIRRSTTPHSEGQSLGISTNDVSFRERRATSFSSNTSKSGTQLTLRQKSPSPANSKRSI
FGDFELECLRGHNEYR-----------------------RKHGVPPLKLSYKLCKFAEEWATNLA---------NRGNPI
HRS-NSPY---GENIFCTWTSS--------PHGITI--DGREPVEHW-YSEVDN--HVFGKEP------------TTL-R
SGHFTQVIWKDSRELGVGMA-SSK------S--G-----------QVVVVANYDPPGNFIG------SFAAN-VPPLGGF
PSTPKIIIDKVPDSADTSVSSNGFSEEFSEFACKVLKFHNFYRKKHGVPEIRYVKH------------------------
-FGHSI--------NNK-----IC---------------------------------------IAK--------------
----------------
>Gene.41731::c6971_BT_Eu_ru_202_g1_i1::g.41731::m.41731
--------------------------------------------------------------------------------
--------------------------------------------------------------------------------
---------------------------------------------------------MQFQPKIRCCNEPPQEIEKFCGK
IKKFEEDCLMEHNNLR-----------------------ALHGCPPLRKCKRLRKLATDWAKYLA---------EINEVR
HRP-SSRV---GENIFWAYNMS---------------IAGITPVRSW-YDECKK--YDYTSPG------------YSP-N
TGHFTQIVWQNTRKMGTGLA-IE---------------------------------------------------------
--------------------------------------------------------------------------------
--------------------------------------------------------------------------------
----------------
>Gene.41734::c6971_BT_Eu_ru_202_g1_i2::g.41734::m.41734
--------------------------------------------------------------------------------
--------------------------------------------------------------------------------
---------------------------------------------------------MQFQPKIRCCNEPPQEIEKFCGK
IKKFEEDCLMEHNNLR-----------------------ALHGCPPLRKCKRLRKLATDWAKYLA---------EINEVR
HRP-SSRV---GENIFWAYNMS---------------IAGITPVRSW-YDECKK--YDYTSPG------------YSP-N
TGHFTQIVWQNTRKMGTGLA-IEG------R--------------VVWVVVNYYPPGNTKD------EFFNN-VPLPTTI
DI------------------------------------------------------------------------------
--------------------------------------------------------------------------------
----------------
>Gene.25302::c6709_BT_Ma_ar_201_g1_i1::g.25302::m.25302
--------------------------------------------------------------------------------
--------------------------------------------------------------------------------
---------------------------------------------------------MQFQPKIRCCNESPQEIEKFCGK
IKKFEEDCLMEHNNLR-----------------------ALHGCPPLRKCKRLRKLATDWAKYLA---------EINEMR
HRP-SSRV---GENIFWAYNMS---------------IAGVTPVRSW-YDECKI--YDYMAPG------------YSP-D
TGHFTQMIWRNTREMGTGLA-IEG------R--------------VIWVVVNYYPPGNIKD------GFFNN-VPLPTTI
TT------------------------------------------------------------------------------
--------------------------------------------------------------------------------
----------------
>Gene.24677::c5122_BT_Eu_ru_202_g1_i2::g.24677::m.24677
--------------------------------------------------------------------------------
--------------------------------------------------------------------------------
--------------------------------------------------------------------------------
---------------------------------------------------------------MG---------KEGLLR
FEE-DSLY---GQNLYKSTKDP---------------LSGFEVVDAW-YGGHHF--YHFDEPS------------LTL-R
SRSFSQLVWKNSTRLGVSVH-KAN------D--------------MNFVVALYHPIGNVCG------QFENNVQPVQLSP
IQRFTKLICSISWVFGSIAPDIWYLLMSVLCELRKFHYIRF---------------------------------------
--------------------------------------------------------------------------------
----------------
>Gene.24682::c5122_BT_Eu_ru_202_g1_i3::g.24682::m.24682
--------------------------------------------------------------------------------
--------------------------------------------------------------------------------
------------------------------------------------------------------------MTSK----
-ELFALECLYAHNKYR-----------------------KCHGSPPLILSKEMCQEALKWAKFIS---------IEGLLR
FEE-DSLY---GQNLYKSTKDP---------------LSGFEVVDAW-YGGHHF--YHFDEPS------------LTL-R
SRSFSQLVWKNSTRLGVSVH-KAN------D--------------MNFVVALYHPIGNVCG------QFENNVQPVQLSP
IQRFTKLICSISWVFGSIAPDIWYLLMSVLCELRKFHYIRF---------------------------------------
--------------------------------------------------------------------------------
----------------
>Gene.17547::c5350_BT_Ma_ar_201_g1_i1::g.17547::m.17547
--------------------------------------------------------------------------------
--------------------------------------------------------------------------------
------------------------------------------------------------------------MTSK----
-ELFALQCLYGHNKYR-----------------------KRHGSPPLSLSKEMCQEALKWAKIIS---------VEGLLR
FQE-DSLY---GQNLYKSTKEP---------------LSGFEVADAW-YGGHYF--YHFDEPS------------FTL-R
SRSFAQLVWKNSTRLGVSVH-KAN------D--------------MNFVVALYHPMGNIPG------EYEDNVHPIELSL
IERFTKLVRSYSWVFSSVVPDFWYLLMSALWDIRKIHFF-----------------------------------------
--------------------------------------------------------------------------------
----------------
>Gene.17550::c5350_BT_Ma_ar_201_g1_i2::g.17550::m.17550
--------------------------------------------------------------------------------
--------------------------------------------------------------------------------
--------------------------------------------------------------------------------
---------------------------------------------------------------MG---------KEGLLR
FQE-DSLY---GQNLYKSTKEP---------------LSGFEVADAW-YGGHYF--YHFDEPS------------FTL-R
SRSFAQLVWKNSTRLGVSVH-KAN------D--------------MNFVVALYHPMGNIPG------EYEDNVHPIELSL
IERFTKLVRSYSWVFSSVVPDFWYLLMSALWDIRKIHFF-----------------------------------------
--------------------------------------------------------------------------------
----------------
>Schistosoma_man_G4VME3_PlaTre
--------------------------------------------------------------------------------
-----------------------------------------------MSSYSDFSSVVLLVYLLV---------------
------------------------------------------------------------------CCCVHAKL-D----
-DTMRNELLTLHNKARQSVRNGQLF----------GQP-RAVSIKPLQWNVELERKAQNLSDRCQ-----V-GHDTNADR
KIP-KFQYV--GQNWAGAK-------------------DIKTGFQSW-LDEYKN--YDFYTRTC-----------RMG-Q
CGHYTQLVWEDTTDVGCGVT-KCP------N--FPY---------GLSIVCNYGPGGNYAG------RPLYR-TT-----
--------------------------------------------------------------------------------
--------------------------------------------------------------------------------
----------------
>Echis_co_P0DMT4_RepSer Cysteinerich venom protein OS=Echis coloratus PE=1 SV=1
--------------------------------------------------------------------------------
--------------------------------------------------------------------------------
----------------------------------------------------------------NVDFDSESPR-K----
-PEIQNEIIDLHNSLRRSVN-----------------P-TASNMLRMEWYPEAAANAERWAFRCT-----L-NHSPRDSR
VID-GIKC---GENIYMSPYPI----------------KWTAIIHKW-HDEKKN--FVYGIGAS----------PANA-V
IGHYTQIVWYKSYRGGCAAA-YCP------S--SAY---------KYFYVCQYCPAGNIIG----KTATPYK-SG-----
--------------------------------------------------------------------------------
--------------------------------------------------------------------------------
----------------
>Protobothrops_fla_Q8JI39_RepSer
--------------------------------------------------------------------------------
-------------------------------------------------------MIAFIVLPILAAVLQQSS-------
---------------------------------------------------------------GNVDFDSESPR-K----
-PEIQNEIIDLHNSLRRSVN-----------------P-TASNMLKMEWYPEAAANAERWAYRCI-----E-SHSSRDSR
VIG-GIKC---GENIYMATYPA----------------KWTDIIHAW-HGEYKD--FKYGVGAV----------PSDA-V
IGHYTQIVWYKSYRAGCAAA-YCP------S--SKY---------SYFYVCQYCPAGNIIG----KTATPYK-SG-----
--------------------------------------------------------------------------------
--------------------------------------------------------------------------------
----------------
>Protobothrops__fla_Q8JI39_RepSer
--------------------------------------------------------------------------------
-------------------------------------------------------MIAFIVLPILAAVLQQSS-------
---------------------------------------------------------------GNVDFDSESPR-K----
-PEIQNEIIDLHNSLRRSVN-----------------P-TASNMLKMEWYPEAAANAERWAYRCI-----E-SHSSRDSR
VIG-GIKC---GENIYMATYPA----------------KWTDIIHAW-HGEYKD--FKYGVGAV----------PSDA-V
IGHYTQIVWYKSYRAGCAAA-YCP------S--SKY---------SYFYVCQYCPAGNIIG----KTATPYK-SG-----
--------------------------------------------------------------------------------
--------------------------------------------------------------------------------
----------------
>Telescopus_dha_Q2XXP5_RepSer
--------------------------------------------------------------------------------
-------------------------------------------------------MIVFI-LLSLAAVLQQSF-------
---------------------------------------------------------------GNVDFNSESPR-R----
-KNKQKEIVDMHNSLRRSVK-----------------P-TASNMLRMEWYSEAASNAERWAYRCI-----L-NHSPESSR
ILG-GIKC---GENIYMSSNPR----------------KWTEVIQLW-YDEYKN--FVYGIGAN----------PRGS-V
IGHYTQIVWYKSYRIGCAAY-YCP------S--SSY---------NYFYVCQYCPTGNWNG----LTATPYK-SG-----
--------------------------------------------------------------------------------
--------------------------------------------------------------------------------
----------------
>Cerberus_ryn_D8VNS1_RepSer
--------------------------------------------------------------------------------
-------------------------------------------------------MIVFI-LLSLAAVLQQSV-------
---------------------------------------------------------------ADVDFQSESPR-R----
-TEKQTEIVDMHNSFRRSVN-----------------P-TARNMLKMEWYPEAADNAERWAYQCI-----Y-DHSANYER
VIG-GIQC---GENIYKSSNPR----------------AWSEMIQDW-YDEYKN--FVYGVGAN----------PPGS-M
IGHYTQIVWYKSYRIGCAAA-YCP------S--YPY---------NYFYVCQYCPVGNMEG----LTATPYT-SG-----
--------------------------------------------------------------------------------
--------------------------------------------------------------------------------
----------------
>Rhabdophis_tig_Q8JGT9_RepSer
--------------------------------------------------------------------------------
-------------------------------------------------------MIVFI-LLSLAAVLRQSF-------
---------------------------------------------------------------GNVDFNSESPR-N----
-PGKQQEIVNIHNSFRRSVR-----------------P-TARNMLKMEWYSEAASNAERWAYQCA-----Y-DHSPRSSR
ILN-GIQC---GENIFMASDPW----------------AWTSIIQDW-YDEYRN--FVYGVGAN----------PPDS-V
TGHYTQIVWYKSYLVGCAAA-YCP------S--SLY---------NYFYVCQYCPAGNIQG----STSTPYA-SG-----
--------------------------------------------------------------------------------
--------------------------------------------------------------------------------
----------------
>Naja_atr_Q7T1K6_RepSer
--------------------------------------------------------------------------------
-------------------------------------------------------MIAFS-LLCFAAVLQQSF-------
---------------------------------------------------------------GNVDFNSESTR-R----
-KKKQKEIVDLHNSLRRRVS-----------------P-TASNMLKMEWYPEAASNAERWANTCS-----L-NHSPDNLR
VLE-GIQC---GESIYMSSNAR----------------TWTEIIHLW-HDEYKN--FVYGVGAN----------PPGS-V
TGHYTQIVWYQTYRAGCAVS-YCP------S--SAW---------SYFYVCQYCPSGNFQG----KTATPYK-LG-----
--------------------------------------------------------------------------------
--------------------------------------------------------------------------------
----------------
>Pseudechis_por_Q8AVA3_RepSer
--------------------------------------------------------------------------------
-------------------------------------------------------MIAFIVLLSLAAVLQQSS-------
---------------------------------------------------------------GTVDFASESSN-K----
-KNYQKEIVDKHNALRRSVK-----------------P-TARNMLQMKWNSHAAQNAKRWADRCT-----F-AHSPPNTR
TVG-KLRC---GENIFMSSQPF----------------PWSGVVQAW-YDEIKN--FVYGIGAK----------PPGS-V
IGHYTQVVWYKSHLIGCASA-KCS------S--S-----------KYLYVCQYCPAGNIRG----SIATPYK-SG-----
--------------------------------------------------------------------------------
--------------------------------------------------------------------------------
----------------
>Hydrophis_har_Q8UW25_RepSer
--------------------------------------------------------------------------------
-------------------------------------------------------MIAFIVLLSLAAVLQQSS-------
---------------------------------------------------------------GTVDFASESSN-K----
-KDYRREIVDKHNALRRSVK-----------------P-TARNMLQMKWNSRAAQNAKRSADRCT-----F-AHSPEHTR
TVG-KFRC---GENIFMSSQPF----------------AWSGVVQDW-YDEIKN--VVDGIGAK----------PPGS-V
IGHYTQIVWYKSHLLGCASA-KCS------S--T-----------KYLYVCQYCPAGNISS----SIATPYK-SG-----
--------------------------------------------------------------------------------
--------------------------------------------------------------------------------
----------------
>Laticauda_sem_Q8JI38_RepSer
--------------------------------------------------------------------------------
-------------------------------------------------------MIAFIVLLSLAAVLQQSS-------
---------------------------------------------------------------GTVDFASESSN-K----
-RENQKEIVDKHNALRRSVR-----------------P-TARNMLQMEWNSDAAQNAQRWADRCS-----F-AHSPSHLR
TVG-KFSC---GENLFMSSQPY----------------AWSRVIQSW-YDENKN--FIYDVGAN----------PPGS-V
IGHYTQIVWYKSHLLGCAAA-RCS------S--S-----------KYLYVCQYCPAGNIIG----SIATPYK-SG-----
--------------------------------------------------------------------------------
--------------------------------------------------------------------------------
----------------
>Naja_atr_Q7ZZN8_RepSer
--------------------------------------------------------------------------------
-------------------------------------------------------MIAFIVLLSLAAVLQQSS-------
---------------------------------------------------------------GTVDFASESSN-K----
-RENQKQIVDKHNALRRSVR-----------------P-TARNMLQMEWNSNAAQNAKRWADRCS-----F-AHSPPHLR
TVG-KIGC---GENLFMSSQPY----------------AWSRVIQSW-YDENKK--FVYGVGAN----------PPGS-V
IGHYTQIVWYNSHLLGCGAA-KCS------S--S-----------KYLYVCQYCPTGNIIG----SIATPYK-SG-----
--------------------------------------------------------------------------------
--------------------------------------------------------------------------------
----------------
>Heloderma_hor_Q91055_RepAng
--------------------------------------------------------------------------------
-------------------------------------------------------MILLSLYLCLAAMLHQSEGE-----
---------------------------------------------------------------ASPKLPGLMTS-N----
-PDQQTEITDKHNNLRRIVE-----------------P-TASNMLKMTWSNKIAQNAQRSANQCT-----L-EHTSKEER
TID-GVEC---GENLFFSSAPY----------------TWSYAIQNW-FDERKY--FRFNYGPT----------AQNV-M
IGHYTQVVWYRSYELGCAIA-YCP------D--QPTY--------KYYQVCQYCPGGNIRS----RKYTPYS-IG-----
--------------------------------------------------------------------------------
--------------------------------------------------------------------------------
----------------
>Varanus__aca_Q2XXR1__RepAng
--------------------------------------------------------------------------------
-------------------------------------------------------MILLKLYLTLAAILCQSRGT-----
---------------------------------------------------------------TSLDLDDLMTT-N----
-PEIQNEIINKHNDLRRTVD-----------------P-PAKNMLKMSWDNIIAESAKRAALRCN-----QNEHTPVSGR
TIG-GVVC---GENYFMSSNPR----------------TWSFGIQSW-FDERNY--FKFGFGPT----------RAGV-M
VGHYTQVVWYKSYKMGCAIN-LCP------N--EPL---------KYFLVCQYC--------------------------
--------------------------------------------------------------------------------
--------------------------------------------------------------------------------
----------------
>Varanus_var_Q2XXP1_RepAng
--------------------------------------------------------------------------------
-------------------------------------------------------MILLKLYLTLAAILCQSRGM-----
---------------------------------------------------------------TSLDLDDLMTT-N----
-PEIQNEIINKHNDLRRTVD-----------------P-PAKNMLKMSWDNIIAESAKRAALRCN-----YKEHTSIAER
TIG-GVVC---GENHFMSSNPR----------------TWSSSIQSW-FDERNS--FMFGFGPT----------IPGV-M
VGHYTQVVWYKSYKVGCAIN-LCP------A--QSL---------KYFQVCQYCPGGNVAG----RKYEPYT-IG-----
--------------------------------------------------------------------------------
--------------------------------------------------------------------------------
----------------
>Homo_sap_P51408_VerMam
--------------------------------------------------------------------------------
-------------------------------------------------------MTLFPVLLFLVAGLLPSFPANED--
---------------------------------------------------------------KDPAFTALLTT-Q----
-TQVQREIVNKHNELRRAVS-----------------P-PARNMLKMEWNKEAAANAQKWANQCN-----Y-RHSNPKDR
MT--SLKC---GENLYMSSASS----------------SWSQAIQSW-FDEYND--FDFGVGPK----------TPNA-V
VGHYTQVVWYSSYLVGCGNA-YCP------N--QKVL--------KYYYVCQYCPAGNWAN----RLYVPYE-QG-----
--------------------------------------------------------------------------------
--------------------------------------------------------------------------------
----------------
>Mus_mus_Q03402_VerMam
--------------------------------------------------------------------------------
-------------------------------------------------------MALMLVLFFLAAVLPPSLLQDNS--
---------------------------------------------------------------QENSLEKLSTS-K----
-KSVQEEIVSKHNQLRRKVS-----------------P-SGSDLLNMEWNYDAQVNAQQRADKCT-----F-SHSPIELR
TT--NLKC---GENLFMSSYLV----------------PWSSVIQGW-YNESKG--LIFGVGPK----------QNVS-V
VGHHTQVVWKSNLQVACGVA-ECP------E--NPL---------RYFYVCRYCPVLNYSGHYPSRPYLAYT-AR-----
--------------------------------------------------------------------------------
--------------------------------------------------------------------------------
----------------
>Rattus_nor_P12020_VerMam
--------------------------------------------------------------------------------
-------------------------------------------------------MALMLVLLFLAAVLPPSLLQDTTDE
---------------------------------------------------------------WDRDLENLSTT-K----
-LSVQEEIINKHNQLRRTVS-----------------P-SGSDLLRVEWDHDAYVNAQKWANRCI-----Y-NHSPLQHR
TT--TLKC---GENLFMANYPA----------------SWSSVIQDW-YDESLD--FVFGFGPK----------KVGV-K
VGHYTQVVWNSTFLVACGVA-ECP------D--QPL---------KYFYVCHYCPGGNYVG----RLYSPYT-EG-----
--------------------------------------------------------------------------------
--------------------------------------------------------------------------------
----------------
>Ornithorhynchus_ana_F7BG06_VerMam
--------------------------------------------------------------------------------
----------------------------------------------MSLPPS--LSVLIFLLLHFSPNCW----------
---------------------------------------------------------------AGDGKEAISTV-A----
-TRVQQEIVNKHNTLRRLVE-----------------P-PAKNMLKMEWNEEAAQNARYWAEKCE-----V-QHSPQPGR
QIK-DHSC---GENLLFATYSL----------------SWSDAIQIW-YNESKN--FQYGTGAT----------KRGA-M
VSHYTQLVWSTSYQIGCGAA-NCP------K--EKSF--------QVLFICQYCHAGNDPE----TMNTPYK-VG-----
--------------------------------------------------------------------------------
--------------------------------------------------------------------------------
----------------
>Ornithorhynchus_ana_F7BG16_VerMam
--------------------------------------------------------------------------------
---------------------------------------------------M--TMRKLIICLTVAAILPISILGVGP--
---------------------------------------------------------------PRVPYEAISTV-A----
-TRVQQEIVNKHNTLRRLVE-----------------P-PAKNMLKMEWNEEAAQNARYWAEKCE-----V-QHSPQPGR
QIK-DHSC---GENLLFATYSL----------------SWSDAIQIW-YNESKN--FQYGTGAT----------KRGA-M
VSHYTQLVWSTSYQIGCGAA-NCP------K--EKSF--------QVLFICQYCHAGNDPE----TMNTPYK-VG-----
--------------------------------------------------------------------------------
--------------------------------------------------------------------------------
----------------
>Homo_sap_P54107_VerMam
--------------------------------------------------------------------------------
------------------------------------------------MEIK--HLLFLVAAACLLPMLSMKKKS-----
---------------------------------------------------------------ARDQFNKLVTD-L----
-PNVQEEIVNIHNALRRRVV-----------------P-PASNMLKMSWSEEAAQNARIFSKYCD-----M-TESNPLER
RLP-NTFC---GENMHMTSYPV----------------SWSSVIGVW-YSESTS--FKHGEWTT----------TDDDIT
TDHYTQIVWATSYLIGCAIA-SCR------Q--QGSP--------RYLYVCHYCHEGNDPE----TKNEPYK-TG-----
--------------------------------------------------------------------------------
--------------------------------------------------------------------------------
----------------
>Macaca_mul_Q9XSD3_VerMam
--------------------------------------------------------------------------------
------------------------------------------------MEIK--HLLFLVAAACLLPVLSMKRKS-----
---------------------------------------------------------------AKKLFNKLVTD-L----
-PNVQQEIVNIHNTLRRGVV-----------------P-PASNMLKMSWSEEAAQNAKIFSRYCD-----M-TESNPLER
RLP-NTFC---GENRNMTSYPV----------------SWSSVIGVW-YSESKY--FRYGLWPS----------TDDDIS
TDRYTQIVWATSYLIGCAIA-PCR------H--RGSP--------RYFYVCHYCHEGNDPE----TKHEPYK-KG-----
--------------------------------------------------------------------------------
--------------------------------------------------------------------------------
----------------
>Gene.155148::c47202_BT_Eu_ru_202_g1_i1::g.155148::m.155148
--------------------------------------------------------------------------------
-----------------------------------------------------------VAIFDFSNNWRTDRRPRLFG-
---------------------------------------------------------------EKISNRMLNPR-L----
-RRVQRRLVMLHDYFRTKVS-----------------P-PASNMLTMKWHRGAARSAQKWAEQCH-----FLIHDTPDGR
HIH-NFGSC--GQNIFVSTHKV----------------PWLFAMKTW-FLERQN--FTYGSDTN-----------NLK-E
IGHYTQMVWAATHKVGCGIA-KCK------H--GPNGKP------FFNYICNYCPIGNYED----RLAYPYK-AGKPCGS
CSNHCRSKKIR---------------------------------------------------------------------
--------------------------------------------------------------------------------
----------------
>Glycera_dib_contig_46797_plus2_AnnPol
--------------------------------------------------------------------------------
--------------------------------------------------MQ--VVIAAISLLLF---------------
---------------------------------------------------------------VAMWEAAESRL-S----
-EADKQLILDLHNKYRANVN-----------------P-PASDMVKMYWDDELTRKIEQHIATCP-----T-DHDNRDAR
KIP-GWGVSV-GQNLAYGYK------------------DWTEAINAW-HGEVKD--WQYGYGSY-----------TGG-V
ILHFTQMVHGSAARIGCAFK-NCP------G--SYY---------GTYFGCNYVY-GQLDG------KKPYT-YG-----
--------------------------------------------------------------------------------
--------------------------------------------------------------------------------
----------------
>Glycera_dib_contig_46798_plus1_AnnPol
--------------------------------------------------------------------------------
--------------------------------------------------MQ--LITATISLLLF---------------
---------------------------------------------------------------AAKWRAAE-CV-S----
-EADKQLILDLHNKYRANVN-----------------P-TASDMVKMYWDDELTRKIEPHIATCP-----T-HHDNRDAR
KIP-GWGVSI-GQNLAYGYK------------------DWTEAINAW-HGEVKD--WQYGYGSY-----------TGG-V
ILHFTQMVHGSAARVGCAFK-NCP------G--SYY---------GTYFGCNYVY-GQLDG------KKPYT-YG-----
--------------------------------------------------------------------------------
--------------------------------------------------------------------------------
----------------
>Glycera_dib_contig_63008_plus3_AnnPol
--------------------------------------------------------------------------------
--------------------------------------------------MT--LTTATITLLLA---------------
---------------------------------------------------------------VATWKTAESSV-S----
-GSDKQLILDLHNKYRASVN-----------------P-TASDMVKMYWDDELTQKIEQHIATCP-----T-NHDSGDAR
KIS-SWGVNI-GQNLAYGYK------------------DWTEAIDAW-QSEVEN--WQYGYGAT-----------SGG-A
ILHFTQMVHGSAARVGCAFK-NCP------G--SYY---------GTYFGCNYVY-GQLDG------KKPYT-SG-----
--------------------------------------------------------------------------------
--------------------------------------------------------------------------------
----------------
>Glycera_tri_contig_2384_plus1_AnnPol
--------------------------------------------------------------------------------
--------------------------------------------------------------------------------
--------------------------------------------------------------------------------
----QKAIVDLHNKFRRGVS-----------------P-AAKDMVKMYWDDELAKKMEDYINTCP-----M-NHDSNDAR
KIQ-GWGMNI-GQNLAWGYA------------------DWTTVVTGW-YDEVKD--FGYGRGSV-----------NGK-A
VGHYTQVVQNVAARVGCAFK-NCP------G--TKY---------GTYYGCDYAY-GQMNY------DTPYS-SG-----
--------------------------------------------------------------------------------
--------------------------------------------------------------------------------
----------------
>Glycera_tri_contig_2098_0_AnnPol
--------------------------------------------------------------------------------
-------------------------------------------------------MWSIFAVICF---------------
----------------------------------------------------------------VASVSAQRSV-S----
-KSDQQAIVDLHNKFRSEVS-----------------P-QSTDMEKMYWDDELAKKMEDYINTCP-----M-NHDSNDAR
KIT-GWGMNI-GQNLAWGYA------------------DWTEVITGW-HGEVKD--FGFGQGST-----------NGR-A
VGHYTQVVQNKAARVGCAFK-NCP------G--TQY---------GTYYGCDYAY-GQMNF------ETPYT-RG-----
--------------------------------------------------------------------------------
--------------------------------------------------------------------------------
----------------
>Glycera_tri_contig_4436_plus2_AnnPol
--------------------------------------------------------------------------------
--------------------------------------------------------------------------------
--------------------------------------------------------------------------------
--AEQAAVVEKHNSYRSEVR-----------------P-KPTNMMKMYWDEDIAKVAQAWAETCP-----TTSHPHDSDR
TVP-AYGINI-GQNGAFGQS------------------DYVAAVANW-YSEEKD--FTYGGSNA------------LD-D
VGHFTQVVAGPAVAIGCGAA-KCP------D--NTY---------PDVFFCNYAY-GQSDI------DTPYA-KG-----
--------------------------------------------------------------------------------
--------------------------------------------------------------------------------
----------------
>Glycera_tri_contig_174_minus3_AnnPol
--------------------------------------------------------------------------------
--------------------------------------------------------MLPILMLSVALIGFLNDAVMGRQI
HPFHRQFHHKRVSSGCTVSGVAYPSGHTMCL--------------------------------SPASNMTPQPL-S----
-NTDQNAVVDKHNSYRSDVS-----------------P-KASNMMKMYWDDSIAAVAQAWAETCP-----TTSFPHDTDR
SVP-AYGISI-GQNGAFGQT------------------DYTAAVASW-HGEVTD--FTYGAANA------------LE-D
VGHYTQVVAGPAVAIGCGAA-NCP------D--NSY---------PDVFFCNYAY-GQSD--------------------
--------------------------------------------------------------------------------
--------------------------------------------------------------------------------
----------------
>Glycera_dib_contig_32889_minus3_AnnPol
--------------------------------------------------------------------------------
-------------------------------------------------MLV--LVACIASVLAGILNDVAMGAHVHHRG
VHTHKRVNDVQGNTGCTLDGVTYPAGHTMCL--------------------------------PTAANMTPKPP-S----
-AAEQRAVVDTHNKDRAGVV-----------------P-KASNMMKMYWDENIAMVAQRWTETCP---PSSIETAHDKDR
SVP-AYGIGI-GQNGAFGTS------------------NYTSAVNMW-YNEVKD--FVYDGENV------------FE-K
IGHYTQVVSGHSIAVGCGGA-YCP------D--HPY---------KNIIFCNYAF-GQEGT------RTPYQ-KD-----
--------------------------------------------------------------------------------
--------------------------------------------------------------------------------
----------------
>Glycera_tri_contig_4229_plus1_AnnPol
--------------------------------------------------------------------------------
--------------------------------------------------------------------------------
------------------------------------------------------------------ANMTPNPP-T----
-DAEKQECVDRHNEYRAGVD-----------------P-NASDMMKMYWDDKIAMIAQKWVETCP---PSTLEEAHDKDR
SVP-AYGIGI-GQNGAFGTV------------------NFTSAVNMW-YKEVKD--FTYGAGND------------FK-I
VGHFTQVVSGHSNLVGCGRS-YCP------D--HVY---------KNILFX-----------------------------
--------------------------------------------------------------------------------
--------------------------------------------------------------------------------
----------------
>contig_163_minus3_Gly_Fal_AnnPoly
--------------------------------------------------------------------------------
--------------------------------------------------------------------------------
--------------------------------------------------------------------------------
-----------------GVD-----------------P-KASDMMKMYWDDEIATVAQKWAETCPEYNKSDLSKAHDSNR
RVP-EYGIHI-GQNGGFGTD------------------TFTGAVEMW-YKEVRN--FVYGAKDN-------------R-N
VGHFVQVVAGHSLAVGCGRS-YCP------D--RSY---------KDAIFCNYAF-GTQGA------VTPYQTDG-----
--------------------------------------------------------------------------------
--------------------------------------------------------------------------------
----------------
>Conus_tex_Q7YT83_MolGas
--------------------------------------------------------------------------------
-----------------------------------------------MLSTM--QTVGAVLMLSIVLVAGRKRHHCDS--
------------------------------KYYELTPAHTMCL--------------------TDKPNAVAVPL-T----
-QETEHEILEMHNKIRADVT-------------------DAANMLKMEWDERLATVAQKWAMQCI-----L-GHDS-GRR
GEPDLPGSV--GQNVAWSSGDL----------------TFLGAVQMW-ADEIVD--FQYGVWTD---------------G
TGHYIQQVFAGASRIGCGQS-ACG------N--------------NKYFVCNYYK--GTMG------DEPYQ-LG-----
--------------------------------------------------------------------------------
--------------------------------------------------------------------------------
----------------
>Conus_mar_A1BQQ5_MolGas
--------------------------------------------------------------------------------
-----------------------------------------------MLSTM--QTVGAILMLSIVFVAGTKRHACDS--
------------------------------KYSEVTPTHTMCL--------------------TDNANAVAVTL-T----
-QEVKVQIVRMHNVIRATVN-------------------DAANMMKMEWDDRLAAVAQKWAMQCI-----L-GHDGFANH
AEPDLPGYV--GQNVGWSNYHM----------------TFPDVVDLW-AAEIED--YEYGVWND---------------N
TGHYIQQIYAEASRIGCGQS-ACG------E--------------DRYFVCNYYK--STMG------NTPYA-QG-----
--------------------------------------------------------------------------------
--------------------------------------------------------------------------------
----------------
>Scolopendra_mor_GASH01000051_MyrChi
--------------------------------------------------------------------------------
-------------------------------------------------RWF--ASFFRVFYVVIVAQRVTATNASPDPQ
PPKPPHISASVLIDPLLCDQPFWKGYETESATEAARVALLMDLCAGKVNRSSPELEPRVDIKVKRGTERVKSLF-S----
-KESQKMMLDMHNELRRKVK-----------------P-PAANMKLMKWDEYLADTAQMWSEKCN-----F-VHGFPQEV
MDK-GETI---GQNLYMGTDST-----------------GIRAMTMW-FDEHEY--YDFESGDC----------KAGE-Q
CGHYVQLVWAESEYVGCGVA-RCV------S--K-----------GYMITCHYKPPGNAKE------VAPYL-VG-----
--------------------------------------------------------------------------------
--------------------------------------------------------------------------------
----------------
>Scolopendra_GASH01000051_MyrChi
--------------------------------------------------------------------------------
-------------------------------------------------RWF--ASFFRVFYVVIVAQRVTATNASPDPQ
PPKPPHISASVLIDPLLCDQPFWKGYETESATEAARVALLMDLCAGKVNRSSPELEPRVDIKVKRGTERVKSLF-S----
-KESQKMMLDMHNELRRKVK-----------------P-PAANMKLMKWDEYLADTAQMWSEKCN-----F-VHGFPQEV
MDK-GETI---GQNLYMGTDST-----------------GIRAMTMW-FDEHEY--YDFESGDC----------KAGE-Q
CGHYVQLVWAESEYVGCGVA-RCV------S--K-----------GYMITCHYKPPGNAKE------VAPYL-VG-----
--------------------------------------------------------------------------------
--------------------------------------------------------------------------------
----------------
>Glycera_dib_contig_76918_plus2_AnnPol
--------------------------------------------------------------------------------
------------------------------------------MKCLSRSRLL--PELVAVAVLLVTVVAGQVEDDVAGDD
RVNHRIAKRS-----------------------------------------------------AEEGDDTKRGY-T----
-AAERITLLEKHNEYRRAVS-----------------P-SATDMRFMIWDQLLENEAQYWADECT-----F-EHNTPNRT
GMPTAWTHV--GQNLYVTTSPS---------------LDVPAAVTSW-DAEKSD--YTFSTGAC----------EAGK-Q
CGHYTQVVWAKSEKVGCGVR-WCT------P--LKEVFGDAQD--GFLVVCNYGIGGNVQG------QTPFT-EG-----
--------------------------------------------------------------------------------
--------------------------------------------------------------------------------
----------------
>Dicentrarchus_lab_E6ZIL8_VerTel
--------------------------------------------------------------------------------
--------------------------------------------------MK--PQLFAIDLILLCLSCGASALATSI--
------------------PAVSTSNFTNLGAAHNYGTDTT-----------------------TISKVRRKRYI-T----
-QNDMLAILDYHNKVRGKV-----------------FP-PASNMEYMVWDDSLAKTAEDWAHACL-----W-EHGPPNLL
RFL--------GQNLSVRTGRY---------------RSILQLVKPW-YDEVKD--YSFPYPRD-CNPRCPLRC-YGP-M
CTHYTQMVWATSSKVGCAVH-TCH------N--MNVWGSVWKR--ATYLVCNYSPKGNWIG------EAPYK-VG-----
--------------------------------------------------------------------------------
--------------------------------------------------------------------------------
----------------
>Takifugu__rub_H2SDU2_VerTel
--------------------------------------------------------------------------------
----------------------------------------------MKHSCE--RWLRGTTLLLLLRAAVSVVMLPNN--
-----------------------TGWDRILDKYLDEEGDW-----------------------WEAKQRGKRAI-S----
-DSDAQLILDLHNKLRGQV-----------------YP-PASNMEYMVWDTELERTAAEWAETCL-----W-EHGPAGLL
PQI--------GQNLGAHWGRY---------------RPPTFHVQAW-YDEVKD--YSFPYPQE-CNTYCPFKC-SGP-V
CTHYTQLVWATSSRIGCAVN-LCY------N--MNVWGQIWAK--AIYLVCNYSPKGNWWG------HSPYK-HG-----
--------------------------------------------------------------------------------
--------------------------------------------------------------------------------
----------------
>Takifugu__rub_H2STK1_VerTel
--------------------------------------------------------------------------------
----------------------------------------------RTCKCE--LDWIRTAALLLGLTQTLLAMVPNN--
---------------------NSTPLESILDKYWDKDEDW-----------------------WQARPRGRRAI-S----
-EGDMHLIVDLHNKLRGQV-----------------YP-PASNMEHMVWDYDLERSAAHWAHSCR-----W-EHGPSHML
TQM--------GQNLGAHWGRD---------------RPPTYHVQAW-YDEVRY--YSYPYSQE-CNPHCPFRC-SGP-V
CTHYTQLVWATSSRIGCAIN-VCY------N--MNVWGMIWAK--AVYLVCNYSPPGNWWG------HAPYK-YG-----
--------------------------------------------------------------------------------
--------------------------------------------------------------------------------
----------------
>Takifugu_rub_H2V7I3_VerTel
--------------------------------------------------------------------------------
----------------------------------------------MTCAAM--TWLLVLSLLLLCVTDSASLFLP----
---------------------DSEELRQLLSRYEGEVDPVGGG--------------------DASGNRTRRAI-R----
-WSDREEILQLHNKLRGGV-----------------YP-TASDMEFMVWDDELEQSATQWAETCH-----W-DHGPQDLL
MSI--------GQNLAVHSGRY---------------RSPAFHVQAW-YDEVKD--YTYPYPHE-CNPWCPERC-SGP-M
CTHYTQLVWATTNRVGCAVH-VCP------K--MNVWGDTWDN--AVYLVCNYSPKGNWIG------EAPYR-HG-----
--------------------------------------------------------------------------------
--------------------------------------------------------------------------------
----------------
>Hapalochlaena__mac_ACJ22636_MolCep
--------------------------------------------------------------------------------
-------------------------------------------------------MSLQLCVLLL---------------
---------------------------------------------------------------AMVPLISADLIDS----
-EHLRDFVLQFHNDHRANE--------------------GASDMIKLVWSKQLATEAYKWTQQCN-----F-EHQMKGR-
-----------GENLAFDSSAG------------TIKDLLRSEMQGW-FDEKAD--FNRNDQSC-------------G-M
NCHYTQMVWANTTHVGCAAI-DCP------N--LLAFGHYVKN--AKYLVCFY---------------------------
--------------------------------------------------------------------------------
--------------------------------------------------------------------------------
----------------
>Aedes_alb_Q5MIV7_HexDipCul
--------------------------------------------------------------------------------
-------------------------------------------------MKV--ILLVLSITAILAISKTQAANYC----
------------------DPSLC----------SRGVSHIACN--GLTTL-----------SSTCGADSFEVGM-D----
-NTYQQLIVDLHNKLRSKVAMGQQS-----NGAGQRFR-QATRMATLQWDPELAYIAATNARRCV-----Y-GHD--RCR
NTA-SMKYA--GQNIAIKSYYG---------MKLSNEQLLTEFINSW-FSEYEV--TTPQQIAS-YPAS-----YRGP-A
IGHFTQIVSDRTSRIGCAMV-SYK------R--GSFI--------NKLLVCNYGL-TNIVN------QPVYV-AG-----
--------------------------------------------------------------------------------
--------------------------------------------------------------------------------
----------------
>Culex_qui_B0WA83_HexDipCul
--------------------------------------------------------------------------------
-------------------------------------------------------------------MEKQKG-------
------------------SPPTL----------PATLPHIACN--GLTTL-----------ATSCGSGSQETLL-D----
-SSLQALILDAHNKLRSKVASGQQT-----YAANALYP-QAARMATLQWDNELAAIAASNARRCV-----Y-GHD--KCR
NTV-AFPYA--GQNIAMFSYSG---------QTFTVNELITGFVNDW-FSEFKD--ANPNYVAS-YPRG-----YTGP-D
IGHFTQIVSDRTNRIGCSLV-KYD------E--DGWT--------NQYFVCNYAL-TNIVG------QPIYA-AG-----
--------------------------------------------------------------------------------
--------------------------------------------------------------------------------
----------------
>Culex_qui_B0WA81_HexDipCul
--------------------------------------------------------------------------------
---------------------------------------------------M--HLLTIVSALVCIGLSTQQTNYC----
------------------SPSLC----------SNGGPHIACN--GLTKL-----------SASCGSESQEFSL-T----
-TVNQALIVDLHNKLRSTIASGKQS-----YKTNAFYP-QASRMATLQWDQELANIAAANARRCV-----Y-GHD--RCR
NTV-KFPYA--GQNIAMKWYYG---------MSFGVNELITGFVNDW-YSEFKD--ANPSVIAK-YPSS-----WTGP-Q
IGHFTQIVSDRTTRVGCAMV-RFK------E--GQYT--------KDYIVCNYAL-TNIIN------QPVYV-SG-----
--------------------------------------------------------------------------------
--------------------------------------------------------------------------------
----------------
>Culex_qui_B0WYR5_HexDipCul
--------------------------------------------------------------------------------
------------------------------------------------MSST--FKFITVIVLTLVNSSLQQSDYC----
------------------SSTLC----------PWSGPNIACN--GLRTL-----------SPRCGPEAVEIPM-N----
-SSYRHLIVDLHNRYRSKIARGKL------LGQNQIFP-TAARMATMQWDDELAAIASANTRRCV-----Y-GHD--KCR
NSF-RYHAS--GQNIAIRYYYG---------QTFENDDSMQQFITSW-FSEYSD--TRVEFIGQ-YPDN-----YVGP-K
IGHFTQIVSDRAISVGCSMV-RWI------S--EPWI--------NSYFVCNYAI-TNIIG------YPVYR-AG-----
--------------------------------------------------------------------------------
--------------------------------------------------------------------------------
----------------
>Aedes_alb_Q5MIT3_HexDipCul
--------------------------------------------------------------------------------
--------------------------------------------------MA--FNGIALLITATIFIGSCYANYC----
------------------DSSLC-----------RQGPHVACN--APQQF-----------GPACGNNRKFVPM-D----
-SKLKTIILNTHNKLRAEIANGM-----------HGFP-QAARMPTLVWDDELAHIASFNARKCI-----F-AHD--KCR
NTR-QFKFS--GQNLAITTFYG---------FNFQAGDRAENFTQEW-FNEHKD--CPKSYVDA-YPSS-----HRGP-Q
IGHFTQLVNDRTWKVGCSMM-HYI------T--NGKMI-------NYYLVCNYTM-TNMIG------EPIYT-KG-----
--------------------------------------------------------------------------------
--------------------------------------------------------------------------------
----------------
>Stomoxys_cal_Q7Z0B5_HexDipMus
--------------------------------------------------------------------------------
--------------------------------------------------MQHLSLFIFIASSIAGAVYGQNTDYC----
------------------SADIC----------RAGITHIACR--HTGQF-----------SSACPSSARMVNL-D----
-DKLKKAIVNAHNTKRNLIAGGGD----------ERHD-PACRMATMQWDEELAKIAAYNVRQCK-----M-AHD--KCR
NTN-KFKYS--GQNLAWMGFMG----------STKDVDMLTKAVNMW-YDEVKD--SRMEYIDK-YPKS-----YSGP-A
IGHFTVMVADRNIRVGCAAA-TYP------E--PGQPYN------AYLVACNYAT-TNMMD------HPIYASCP-----
--------------------------------------------------------------------------------
--------------------------------------------------------------------------------
----------------
>Gene.29010::c5715_BT_Eu_ru_202_g1_i1::g.29010::m.29010_signalP
--------------------------------------------------------------------------------
---------------------------------------------------M--KIVIFF-ASILWVVFASNEEYY----
------------------------------EIDC---SPIGCR--NEEHY-----------SSSCHEHAEVVNF-N----
-SKNKEKIVHLHNELRNKIASGNL----------QPYQ-SAAKMGSVVWDEELATLAELQVKQCE-----PIQPG--ACC
NTK-TYKYV--GQNLHSWTENN----------AINPEDAIENTINGW-YEENVN--ADMSIIDN-FEET-----NSGK-T
ARHFTTLVNERNSKIGCSMR-KAP------K--GEMI--------EYYTVCNYAR-TNMQG------EKVYE-SGLPTSG
CKSGIHTFYNFLCDIAEEYDV-----------------------------------------------------------
--------------------------------------------------------------------------------
----------------
>Gene.32398::c7699_BT_Ma_ar_201_g1_i1::g.32398::m.32398_signalP
--------------------------------------------------------------------------------
---------------------------------------------------M--KTVLFFYASILWVVFAINEEYY----
------------------------------EIDCEGRSQIGRT--NEGNY-----------SSLCNEHAEVLKF-N----
-SRSKKKIVDLHNELRNKIASGNL----------QPYQ-PAAKMGSVVWDEELAQLAEFKVKQCG-----PIQSR--ACC
TTK-TYKYA--GQNLRLWTESN----------AISPEEVIENTINSW-YGENVN--ADMSIIKN-FREN-----NSGK-T
AKHFTILVNEKNSKVGCSML-KAP------K--GDMI--------EYYTACNYAR-ANMKG------EQVYQ-SGIPTSG
CKSGIDPIYNFLCDAAEEYDI-----------------------------------------------------------
--------------------------------------------------------------------------------
----------------
>Gene.51425::c7670_BT_Eu_ru_202_g1_i1::g.51425::m.51425_signalP
--------------------------------------------------------------------------------
---------------------------------------------------M--KVLLIICASALWMVSA-DEDYC----
-----------------------------NIAGCEGQPHIGCN--HTGVL-----------SKNCRAKTEIIPL-D----
-GELQTRFIVLHNELREKIASGKL----------PNYK-PAAQMGSVTWDEELAKLALLNLMLCT-----F-EHD--HCR
STK-NFWYA--GQNLAMSGSFP----------AKTPMQAVELSLKMW-YDEHKN--GDMSLIDK-FY-------QTAK-T
TGHFTSVVNERNSKIGCALL-RTP------QLNGRAT--------EYYSTCNYAR-TNVLG------ESVYK-SGKPASG
CKTGTHPSYPSLCSSSEKYDV-----------------------------------------------------------
--------------------------------------------------------------------------------
----------------
>Gene.51430::c7670_BT_Eu_ru_202_g2_i1::g.51430::m.51430_signalP
--------------------------------------------------------------------------------
---------------------------------------------------M--KLLLVICASALCMVSA-YEDYC----
------------------------------EMNCKGHPHIACN--NDGFY-----------SENCDAKAEVLNL-N----
-GELEARFIDLHNELREKVASGKL----------EGFE-PAAQMGSVTWDEELAELAILNVKQCQ-----M-KLD--KCH
PTK-NYKYP--GQNLAMTANLP----------ALSPKEAIEKAINKW-YAEHVN--ADMSVIDK-FY-------SKGR--
NGCFTALVNEKNSKLGCAVL-RTP------Y--GNMT--------AYFTACNYAR-TNILH------KSIYK-SGKPASG
CKTGTHPSYPSLCSSSEKYDV-----------------------------------------------------------
--------------------------------------------------------------------------------
----------------
>Gene.60081::c10434_BT_Ma_ar_201_g1_i1::g.60081::m.60081_signalP
--------------------------------------------------------------------------------
---------------------------------------------------M--KFLLVVCASALCMVSATKEEYC----
------------------------------EIDCRGRPHIGCN--NNGAY-----------SKNCAAEAELVNL-N----
-GELKQRFIDLHNEHREQIASGKL----------PGYK-PAAQMGSVTWDDELAELAVLNVKQCQ-----M-AHD--QCR
STR-NYKYA--GQNLAMSGSFP----------AITPKEAIEKAVNGW-YSEYVD--ADMSVIDK-YH-------NNGK-K
IGHFTAVVNEKNSRIGCAVL-RTP------Y--RRMT--------AYFTACNYAR-TNMID------EPVYK-SGKPASG
CKSGRDRRYPSLCNSSEKYDV-----------------------------------------------------------
--------------------------------------------------------------------------------
----------------
>Gene.20169::c7787_g1_i1_VG_Ma_ar_203::g.20169::m.20169_signalP
--------------------------------------------------------------------------------
---------------------------------------------------M--KFLLVVCASALCMVSATKEEYC----
------------------------------EIDCRGRPHIGCN--NNGAY-----------SKNCAAEAELVNL-N----
-GELKQRFIDLHNEHREQIASGKL----------PGYK-PAAQMGSVTWDDELAELAVLNVKQCQ-----M-AHD--QCR
STR-NYKYA--GQNLAMSGSFP----------AITPKEAIEKAVNGW-YSEYVD--ADMSVIDK-YH-------NNGK-K
IGHFTAVVNEKNSRIGCAVL-RTP------Y--RRMT--------AYFTACNYAR-TNMID------EPVYK-SGKPTSG
CKSGRDRRYPSLCNSSEKYDV-----------------------------------------------------------
--------------------------------------------------------------------------------
----------------
>Gene.25434::c5637_g1_i1_VG_Eu_ru_204::g.25434::m.25434_signalP_glandunique
--------------------------------------------------------------------------------
---------------------------------------------------M--KLLLVICASALCMVSA-DEDYC----
------------------------------KIDCQGRPHIGCN--NNGAY-----------SKNCNAEAELLTL-N----
-GELKARFIDLHNELREKIASGKL----------ENYK-PAAQMGSVTWDEELAKLAALNVKQCQ-----M-KHD--QCR
RTK-NYKYP--GQNLAMSGSLP----------AISPKEAIEKAVNGW-YAEYVD--ADMSVIDK-FY-------NNGK-K
NGHFTAVVNERSSRLGCAVL-RTP------Y--GRMT--------AYFTACNYAR-TNMIG------DPIYK-SGKPASS
CKSGRDRRYPSLCSSSEKYDV-----------------------------------------------------------
--------------------------------------------------------------------------------
----------------
>Dasypogon_round1.pep|maker-jcf7180002875430-augustus-gene-0.0-mRNA-1|female
--------------------------------------------------------------------------------
--------------------------------------------------------------------------------
------------------------------------------------------------------KFSKFFDL------
-NDLKDVVVEKHNYYRNKIASGSI----------RGFK-PAERMATIAWDDELAYLAGLNVKTCD-----S-DHD--LCR
DTE-NYIHS--GQNLAYLWMIN---------QDKSIKEVISNSIDGW-FSEYKD--ATMASINM-FGSQ-----QTEK-I
IGHFTVMVADRNTKVGCAAL-KKD------K--DKSH--------EYLIACNYAT-TNMAH------EPIYK-SGKPASK
CTTGRNAKYPALCSPTEPIDPNDFNHYH----------------------------------------------------
--------------------------------------------------------------------------------
----------------
>Dasypogon_round1.pep|maker-jcf7180002948866-snap-gene-0.2-mRNA-1|female
--------------------------------------------------------------------------------
----------------------------MPHLQDIPCQKNALATSVVWLLIIPGKMKYLILAFLVIFHCAQGTNYC----
------------------EKSLC-----------YGAKHIGCK--NNGKYLESYFSLNQKLARSCASTSVMIDL------
-SKYKEKFVDLHNQKRNKVASGSL----------KPYA-PAQRMATMTWDDELAYLAGLNLKTCK-----F-AHD--SCR
NTD-AFKFS--GQNLAYWAGYP----------AITVDQAIEQAIEGW-FKEYAN--ADMSVIRN-------------K-P
NGHFTVMVADRNIKVGCALR-KAV------E--GKWT--------KYFVACNYAT-TNMMD------HPIYKESSKAASG
CKSGHNPKYPALCSVSEVYDVNNWF-------------------------------------------------------
--------------------------------------------------------------------------------
----------------
>Dasypogon_round1.pep|maker-jcf7180002948866-snap-gene-0.2-mRNA-1|male
--------------------------------------------------------------------------------
----------------------------MPHLQDIPCQKNALATSVVWLLIIPGKMKYLILAFLVIFHCAQGTNYC----
------------------EKSLC-----------YGAKHIGCK--NNGKYLESYFSLNQKLARSCASTSVMIDL------
-SKYKEKFVDLHNQKRNKVASGSL----------KPYA-PAQRMATMTWDDELAYLAGLNLKTCK-----F-AHD--SCR
NTD-AFKFS--GQNLAYWAGYP----------AITVDQAIEQAIEGW-FKEYAN--ADMSVIRN-------------K-P
NGHFTVMVADRNIKVGCALR-KAV------E--GKWT--------KYFVACNYAT-TNMMD------HPIYKESSKAASG
CKSGHNPKYPALCSVSEVYDVNNWF-------------------------------------------------------
--------------------------------------------------------------------------------
----------------
>Aedes_aeg_Q16TE8_HexDipCul
--------------------------------------------------------------------------------
------------------------------------------------MVLLVKRIVPVLLILAVVQRLNAQRDYC----
------------------DKSLC----------KNNQPHVACG--KGDSY-----------GPFCPPNRELVPL-S----
-EEVKRYILDLHNQFRSTVARGDV----------VGYS-PASRMPTLVWNDELQKLAEYNVKTCI-----Y-GHD--YCR
NTP-EYPLV--GQNIAANSFYG---------MEVTPLDTMTELLYSW-YGEYEN--GNMGFINS-YPLLGQ---DPPK-D
IGHFTQIMMDRAVSIGCAMI-QYT------Q--NEQGHDWV----HQNYVCNYSN-SIARG------HPVYI-SG-----
--------------------------------------------------------------------------------
--------------------------------------------------------------------------------
----------------
>Phlebotomus_dub_Q06K33_HexDipPsy
--------------------------------------------------------------------------------
-------------------------------------------------MLQ--IKNLLVIVVLFVTVQSQNEKYC----
------------------DQNLC-------TSNNVVKPHIGCK--NDGQF-----------KKSCPGDAEVVNL-S----
-KKQKNLFLKIHNRLRDRLAHGSV----------TPFQ-PAAKMPMLKWNDELAKLAEYNVRTCK-----F-AHD--QCR
ATK-ICRYA--GQNLGQMQSFP---------EFLNTNIAIKNITREW-FREYKD--ATQDNTDM-FTSGR----NGRK-Q
IGHFTAFIHEKSDKVGCAVA-KFT------N--NNKFK-------EYLIACNYCY-TNMMK------EPIYT-KG-----
--------------------------------------------------------------------------------
--------------------------------------------------------------------------------
----------------
>Gene.14160::c3373_BT_Eu_ru_202_g1_i1::g.14160::m.14160
--------------------------------------------------------------------------------
-------------------------------------------MFQNKGSLVVFCVITIFTVVNLPISFADSYYYC----
------------------DPELC---RIWNGTDYAYVDHIGCE--NNATL-----------SEDCPDDATMMLM-S----
-PRRMNLILDLHNAARNKIAMGKI----------PGYE-TAENMPLLKWDPELEYLASLNVKTCR-----F-AHD--SCR
NTA-KFPYS--GQNIGISWQNP---------PFRSNSKRIKLIVGLW-FNEYKD--ANQSFIDS-YEEH-----PEGK-K
IGHFTMLVSDRAKRVGCAAI-RYT------D--GDRGR-------AFLMTCNYDF-TSVYT------EAIYR-PGKPATN
CSYRKSARYPGLCDWEYENEDSEESSEIGNELIDIPEIL-----------------------------------------
--------------------------------------------------------------------------------
----------------
>Gene.120487::c47127_g1_i1_VG_Eu_ru_204::g.120487::m.120487_glandunique
--------------------------------------------------------------------------------
-------------------------------------------MFQNKGSLVVFCVITIFTVVNLPISFADSYYYC----
------------------DPELC---RIWNGTDYAYVDHIGCE--NNATL-----------SEDCPDDATMMLM-S----
-PRRMNLILDLHNAARNKIAMGKI----------PGYE-TAENMPLLKWDPELEYLASLNVKTCR-----F-AHD--SCR
NTA-KFPYS--GQNIGISWQNP---------PFRSNSKRIKLIVGLW-FNEYKD--ANQSFIDS-YEEH-----PEGK-K
IGHFTMLVSDRAKRVGCAAI-RYT------D--GDRGR-------AFLMTCNYDF-TSVYT------EAIYR-PGKPATN
CSYRKSARYPGLCDWEYENEDSEESSEIGNELIDIPEIL-----------------------------------------
--------------------------------------------------------------------------------
----------------
>Gene.35879::c8121_BT_Ma_ar_201_g1_i2::g.35879::m.35879
--------------------------------------------------------------------------------
--------------------------------------------------------------------------------
--------------------------------------------------------------------------------
--------------------------------------------------------------------------------
--------------------------------------------------------------------------------
-----MLVSDRAKRVGCAAI-RYT------D--GDRGR-------AFLMTCNYDF-TSVYT------EAIYR-PGKPATN
CSYRKSARYPGLCDWEYENEDSEESSEIGNELIDIPEIL-----------------------------------------
--------------------------------------------------------------------------------
----------------
>Gene.35886::c8121_BT_Ma_ar_201_g1_i4::g.35886::m.35886
--------------------------------------------------------------------------------
--------------------------------------------------------------------------------
--------------------------------------------------------------------------------
--------------------------------------------------------------------------------
--------------------------------------------------------------------------------
-----MLVSDRAKRVGCAAI-RYT------D--GDRGR-------AFLMTCNYDF-TSVYT------EAIYR-PGKPATN
CSYRKSARYPGLCDWEYENEDSEESSEIGNELIDIPEIL-----------------------------------------
--------------------------------------------------------------------------------
----------------
>Gene.35876::c8121_BT_Ma_ar_201_g1_i1::g.35876::m.35876
--------------------------------------------------------------------------------
--------------------------------------------------------------------------------
--------------------------------------------------------------------------------
--------------------------------------------------------------------------------
--A-KFPYS--GQNIGISWQSP---------PFHSNSKRIKLIVGLW-FNEYKD--ANQSFIDS-YEEH-----PEGK-K
IGHFTMLVSDRAKRVGCAAI-RYT------D--GDRGR-------AFLMTCNYDF-TSVYT------EAIYR-PGKPATN
CSYRKSARYPGLCDWEYENEDSEESSEIGNELIDIPEIL-----------------------------------------
--------------------------------------------------------------------------------
----------------
>Gene.28460::c9053_g1_i1_VG_Ma_ar_203::g.28460::m.28460_signalP_glandunique
--------------------------------------------------------------------------------
-------------------------------------------MFQNKGSSVVFCVITVFAVVNLPISFADSYYYC----
------------------DPELC---RIWNGTDYAYVDHIGCE--NNATL-----------SEDCPDDATMMLM-S----
-PRRMNLILDLHNAARNKIAMGKI----------PGYE-TAENMPLLKWDPELEYLASLNVKTCR-----F-AHD--SCR
NTA-KFPYS--GQNIGISWQSP---------PFHSNSKRIKLIVGLW-FNEYKD--ANQSFIDS-YEEH-----PEGK-K
IGHFTMLVSDRAKRVGCAAI-RYT------D--GDRGR-------AFLMTCNYDF-TSVYT------EAIYR-PGKPATN
CSYRKSARYPGLCDWEYENEDSEESSEIGNELIDIPEIL-----------------------------------------
--------------------------------------------------------------------------------
----------------
>Gene.35878::c8121_BT_Ma_ar_201_g1_i2::g.35878::m.35878_signalP
--------------------------------------------------------------------------------
-------------------------------------------MFQNKGSSVVFCVITVFAVVNLPISFADSYYYC----
------------------DPELC---RIWNGTDYAYVDHIGCE--NNATL-----------SEDCPEDATMMLM-S----
-PRRMNLILDLHNAARNKIAMGKI----------PGYE-TAENMPLLKWDPELEYLASLNVKTCR-----F-AHD--SCR
NTA-KFPYS--GQNIGISWQSP---------PFHSNSKRIKLIVGLW-FNEYKD--ANQSFIDS-YEEH-----PEG---
--------------------------------------------------------------------------------
--------------------------------------------------------------------------------
--------------------------------------------------------------------------------
----------------
>Gene.35885::c8121_BT_Ma_ar_201_g1_i4::g.35885::m.35885_signalP
--------------------------------------------------------------------------------
-------------------------------------------MFQNKGSSVVFCVITVFAVVNLPISFADSYYYC----
------------------DPELC---RIWNGTDYAYVDHIGCE--NNATL-----------SEDCPEDATMMLM-S----
-PRRMNLILDLHNAARNKIAMGKI----------PGYE-TAENMPLLKWDPELEYLASLNVKTCR-----F-AHD--SCR
NTG-KFCEV--EQKRLT---------------------------------------------------------------
--------------------------------------------------------------------------------
--------------------------------------------------------------------------------
--------------------------------------------------------------------------------
----------------
>Gene.16488::c3975_BT_Eu_ru_202_g1_i1::g.16488::m.16488_signalP
--------------------------------------------------------------------------------
------------------------------------------CNEVFDMMLLIAITTFLVIPNFVRSYRIGPYDYC----
------------------DANLC----------FDGRSHIACN--NSETF-----------SSNCGNDYFLLPM-T----
-NRMKNLILYWHNVCRNKIAKGTI----------NPYP-SAQRMSVLSWEDELEYLATLNVKRCK-----L-AHD--ECR
NTR-KFKYV--GQNTGIRRTWP---------NYEKYPESIKKIVHAW-FNEHEN--GNQTFIES-YGPHP----IKQK-K
IGHFTAMISDKTVKVGCACI-LFS------N--KAAKKN------SFLMTCNYSS-TNFLG------QAVYT-PGDAASA
CKEGKSHRFEGLCSYKEKAWISPNTGLLE---------------------------------------------------
--------------------------------------------------------------------------------
----------------
>Culex_qui_B0X6A2_HexDipCul
--------------------------------------------------------------------------------
------------------------------------------------MTAK--FELLLLALFGSVALVLCQEDYC----
------------------NPDLC----------ESGVTHIGCNAKNELS--------------SECVEASKFTF-D----
-DKLKKVLLDEHNNYRNQVAKKEL----------KWLP-RASNMVRMDWDDDLAYLAELNVNKCE-----F-EHD--KCH
NTK-KYPDS--GQNIAMYGSSE---------DTVDAEATLKKLVQEW-WDERHF--AGPKLIKK-L--------YMKE-K
ALHFTMLVRSNASRVGCAMI-KYK------K--GDNT--------WVQLVCNYSY-TNMIG------TPVYG-HG-----
--------------------------------------------------------------------------------
--------------------------------------------------------------------------------
----------------
>Gene.5269::c1271_BT_Eu_ru_202_g1_i1::g.5269::m.5269_signalP
--------------------------------------------------------------------------------
--------------------------------------------------MK--ATLIYLQFAIFAPVAVYSYEYCKY--
------------------EKKLC------DTPANEPPKHVACNPDQLID--------------PEVTNNELVPM-T----
-SKLREIIISAHNTYRNEIACGKII-----DVNNETFP-QASKMQQVDWDYELEYVSRLHALRCT-----F-KHD--KCR
NTH-RFPVS--GQNLAVTTTSD--------KAKPKIVDNIKKLIKMW-YEEYKD--ATVDNMRG-KISDEQK--EKGV-V
IGHFTVLVNEKVDKIGCSYN-VCY------R--SKSRKV------RYLLTCNYSY-TNMRG------HSSYT-FGEATSE
CGDFKKSTSSKYECLCE---------------------------------------------------------------
--------------------------------------------------------------------------------
----------------
>Gene.10594::c3877_BT_Ma_ar_201_g1_i1::g.10594::m.10594_signalP
--------------------------------------------------------------------------------
--------------------------------------------------MK--AILIYSLF--LAAATVYSYEYCKY--
------------------EKKLC------DTRDNEPPKHIACNPDQLSD--------------PEVTSYELVPM-T----
-SKLREDIVSAHNTYRNEIACGKIK-----DVNNEPFP-QASKMQQVEWDYELEYVSRLHALRCT-----F-KHD--KCR
NTH-RFPLG--GQNLAVLTKHE--------KAKATIVDNIKKLIRLW-YEEYKV--AIVDNIRG-KVTDEQK--EKGV-V
IGHFTVLVNEKVDKVGCSYN-VCY------R--PKSHKV------RHLLTCNYSY-TNMRG------SSSYT-SGEATSK
CGDFNKTASSKYECLCA---------------------------------------------------------------
--------------------------------------------------------------------------------
----------------
>Gene.68277::c8738_BT_Eu_ru_202_g1_i1::g.68277::m.68277_signalP
--------------------------------------------------------------------------------
--------------------------------------------------MF--SVSYVLAFLIIQQFPSFGYEYCAY--
-----------------------------QEELCKGGQHVVCVATNHD---------------RMDRAPVVPAI-T----
-SKLREDILIQHNEYRDKVACGEVY-----DESDLPYP-QAAKMHMLTWDFELEYLARTVTSECI-----T-GET--FCQ
NTF-RFRSV--GQNHGIVDMAI------KKNSEMKPGVHLEEQIDSW-FEKHIN--INSSNINNFNVKDFEYVDFIMCAQ
RTSFLLMVSDQVKQVGCSIS-YCK------Q--DNLW--------NIQSVCNYSK-DLVLG------KPVYK-VGKPASE
CEKRSEKFSCLCEGETKSIRDFENVS------------------------------------------------------
--------------------------------------------------------------------------------
----------------
>Gene.68281::c8738_BT_Eu_ru_202_g1_i2::g.68281::m.68281_signalP
--------------------------------------------------------------------------------
--------------------------------------------------MF--SVSYVLAFLIIQQFPSFGYEYCAY--
-----------------------------QEELCKGGQHVVCVATNHD---------------RMDRAPVVPAI-T----
-SKLREDILIQHNEYRDKVACGEVY-----DESDLPYP-QAAKMHMLTWDFELEYLARTVTSECI-----T-GET--FCQ
NTF-RFRSV--GQNHGIVDMAI------KKNSEMKPGVHLEEQIDSW-FEKHIN--INSSNINNFNVKDFEYVDFIMCAQ
RTSFLLMVSDQVKQVGCSIS-YCK------Q--DNLW--------NIQSVCNYSK-DLVLG------KPVYK-VGKPASE
CEKRSEKFSCLCGKPQTALHIVILIKVIILQKEKRNLFVISRMYLRTRDISYCRNKLYSSILYFSIRLRK----------
--------------------------------------------------------------------------------
----------------
>Gene.45575::c9142_BT_Ma_ar_201_g1_i2::g.45575::m.45575
--------------------------------------------------------------------------------
--------------------------------------------------------------------------------
--------------------------------------------------------------------------------
-----------------------------------------------------------MTSRCL-----A-GET--FCQ
NTF-RFRNV--GQNQGVVDMAV------KTHAEMKPGIHLEEQIDSW-FEKHII--IDAKQIKHFNNADFDYIDFIMYAQ
RTSFLLMVHDQAKQVGCSIS-YCK------Q--DKLW--------NIQIVCNYSK-YLVFK------KPVYK-AGIPASE
CETKSKIFPCLCEGETKSIHDYENATYH----------------------------------------------------
--------------------------------------------------------------------------------
----------------
>Gene.45568::c9142_BT_Ma_ar_201_g1_i1::g.45568::m.45568_signalP
--------------------------------------------------------------------------------
--------------------------------------------------MS--SIRYMLAFVILHQFPALGYEYCAY--
-----------------------------QEELCKDAQHVVCAAPQQD---------------SMDRDPVVPVI-T----
-TKMREAILSQHNYYRNKVACGEVY-----DFFDHQYP-QAAKMHMLTWDFELEYLARTMTSRCL-----A-GET--FCQ
NTF-RFRNV--GQNQGVVDMAV------KTHAEMKPGIHLEEQIDSW-FEKHII--IDAKQIKHFNNADFDYIDFIMYAQ
RTSFLLMVHDQAKQVGCSIS-YCK------Q--DKLW--------NIQIVCNYSK-YLVFK------KPVYK-AGIPASE
CETKSKIFPCLCEGETKSIHDYENATYH----------------------------------------------------
--------------------------------------------------------------------------------
----------------
>Gene.45576::c9142_BT_Ma_ar_201_g1_i2::g.45576::m.45576_signalP
--------------------------------------------------------------------------------
--------------------------------------------------MS--SIRYMLAFVILHQFPALGYEYCAY--
-----------------------------QEELCKDAQHVVCAAPQQD---------------SMDRDPVVPVI-T----
-TKMREAILSQHNYYRNKVACGEVY-----DFFDHQYP-QAAKMHMLV--------------------------------
--------------------------------------------------------------------------------
--------------------------------------------------------------------------------
--------------------------------------------------------------------------------
--------------------------------------------------------------------------------
----------------
>Ctenocephalides__fel_Q9NH66_HexSip
--------------------------------------------------------------------------------
------------------------------------------------SLLS--SIIIVVFSVWLSVIFAVNVKPKPN--
-------------------------QDDYCNLNCTNGPNVGCTKPDVP---------------RDCQNFKLVNI-T----
-ERMKKAFLNAHNRKRRLVAAGKGL-----LKDGVHTP-IAAKMPNLTWNIALAKLAEYNVKQCE-----M-KHDCAKT-
----RHGHT--GQNLFFYGTTL---------SPIKNSTIAKMAVDGW-YAESKD--TRLEDIKK-LTTIY----PNGK-P
IGHYTQLIWGNTTKVGCAVS-TYK------K--HSNGNMFN----MTLVACNYRG-GNMLE------EAVYQ-IK-----
--------------------------------------------------------------------------------
--------------------------------------------------------------------------------
----------------
>Gene.6399::c1542_BT_Eu_ru_202_g1_i2::g.6399::m.6399
--------------------------------------------------------------------------------
--------------------------------------------------------------------------------
--------------------------------------------------------------------------------
------------NGIR----------------------------------------------------------------
----KKTATHSPQNFKVVHQLR-----SAKRSKFFPPKFIATVLQEW-YSEKNL--MKPPRIFK-NF-------GSFQ-S
SNNFTQLAWASTYRIGCAVA-RDG------E--------------YYILICNYYPYRSFYM-----NKYAYR-YGKPVTL
CPNMAPLQDVKFKNLCTGDDRGHRIEENLAMIIVF---------------------------------------------
--------------------------------------------------------------------------------
----------------
>Gene.6394::c1542_BT_Eu_ru_202_g1_i1::g.6394::m.6394_signalP
--------------------------------------------------------------------------------
--------------------------------------------MEEFGFRA--FLLNLILIFLLSADLINGYSIAFN--
------------------KSIIIDEGRSYCELSCG--------LLAMEHTLCNANDTYVSK--ACKDNFHLYNLDK----
-DSLKTDLLEGHNGLRNRIAGRM----------------NVSDMRILNWDPELSRMASVWIRSCR----GQ-EKDPCTDV
YVWYRKTATHSPQNFKVVHQLR-----SAKRSKFFPPKFIATVLQEW-YSEKNL--MKPPRIFK-NF-------GSFQ-S
SNNFTQLAWASTYRIGCAVA-RDG------E--------------YYILICNYYPYRSFYM-----NKYAYR-YGKPVTL
CPNMAPLQDVKFKNLCTGDDRGHRIEENLAMIIVF---------------------------------------------
--------------------------------------------------------------------------------
----------------
>Gene.30113::c7405_BT_Ma_ar_201_g1_i1::g.30113::m.30113_signalP
--------------------------------------------------------------------------------
--------------------------------------------MEGSGFRA--LLLKLILIFVLSADLVNGYTSNFN--
------------------KSVVLQEVNSYCDLHCYHDSNITKETKHGPHTLCNTNDTYVSE--TCKGNFHEYDLDK----
-NSLKIDLLDGHNGLRNRIARRM----------------NVSDMRKLTWDSELSRMASIWIRSCK----GL-EEDPCASY
MVFYTKE----GQQILAQEKLKIHQLRTAKRSKFFPPEFISNLISGW-YLEKNL--MKSPRIAR-NY-------GSFQ-V
SNNFTQLAWASTYRIGCAVA-RDG------E--------------FYILICNYFPYRNRST-----NEPAFR-YGKPVSL
CPNMAPLQDVKFENLCIGDEEGHRIQANAAIIITLFLIAVLNK-------------------------------------
--------------------------------------------------------------------------------
----------------
>Glycera_dib_contig_38204_minus2_AnnPol
--------------------------------------------------------------------------------
-----------------------------------------TVCDPGGTQTI--PSARRLTRLVESSVYQGSNESTAY--
------------------SSTTRQPEISETAMAGLVFLAAWCALLLYLP--------------APSVSHLIIPL-T----
-SSDKQKIVDAHNDYRREE--------------------TSSDMQFMEWDEDLAYGAGLLAGTCE-----N-DHAYLIWE
GMPFTEAV---GQNLFASSSDY----------------GPTWPLEHW-WSERFY--YNYATTDC------------SW-M
CYHYTQMAWWSNDKIGCAKV-LCE------P--LFTPGQGYQSH-MYYFVCDYAPGGNYVN------QWPYE-EG-----
--------------------------------------------------------------------------------
--------------------------------------------------------------------------------
----------------
>Danaus_ple_G6DTR9_HexLep
--------------------------------------------------------------------------------
--------------------------------------------------------------------------------
---------------------------------------------------------------------MEARL-S----
-SEDKTRIIERLNRRRSETAVGLSK-----------LP-PAGDMLKLRWVEELAREAERWANQCR--PPNS-PEEQDLCR
DLY-SITV---GQCVASVVGEA-------------PGLRPETMVDMW-FMQNKY--YRGNVTSY-LPSE-----DGAN-S
YDDFAQMIWSRTYMVGCGRS-RFM------T--DWRGRLRT----VERLVCNFAPRGPAIY------RPLWS-PS-----
--------------------------------------------------------------------------------
--------------------------------------------------------------------------------
----------------
>Gene.144484::c37151_BT_Eu_ru_202_g1_i1::g.144484::m.144484
--------------------------------------------------------------------------------
--------------------------------------------MNFKLCFL--GIFIFSELALQSIQAYRYTMFDFD--
------------------VHNLCNTKKCI--WKNSSYNHITCL--------------------RRPSPKCLAKGYSPIKV
KHKTKLFMLMGINGIRNRVAGRL----------------RIANMNILHWDRYLAQMAEKSLYLCD-----L-FPPYCDFI
YSE-EYTV---GQTSKYVNSPP-------------KHEWYVFPIRSW-YFEMKN--RGPRRPKS-IADLK----RQFK-F
YDNFTQLIWPTSEFVGCAAV-RFT------G--------------AYMMSCYFHPRLNFTS-----FDQSFI-EGYPCTK
CSEDRSTCSREFIKLCGLDLKLIEEDDSAANLILNWSIILFWFLVLYIIK------------------------------
--------------------------------------------------------------------------------
----------------
>Gene.69511::c11120_BT_Ma_ar_201_g1_i1::g.69511::m.69511
--------------------------------------------------------------------------------
--------------------------------------------------------------------------------
--------------------------------------------------------------------------------
-----------------------------------------------------------------------------MIT
DSE-EYTV---GQTLMHAKIPP-------------IQEWYVYPIRTW-YFEMNN--RGPKPPKS-IADLK----RQFH-I
YNDFTQLIWPTSEFVGCAAA-RLS------R--------------GYLMTCFFHPRFNFTD-----FDQNFI-EGHPCT-
--------------------------------------------------------------------------------
--------------------------------------------------------------------------------
----------------
>Gene.69518::c11120_BT_Ma_ar_201_g1_i3::g.69518::m.69518
--------------------------------------------------------------------------------
--------------------------------------------------------------------------------
--------------------------------------------------------------------------------
-----------------------------------------------------------------------------MIT
DSE-EYTV---GQTLMHAKIPP-------------IQEWYVYPIRTW-YFEMNN--RGPKPPKS-IADLK----RQFH-I
YNDFTQLIWPTSEFVGCAAA-RLS------R--------------GYLMTCFFHPRFNFTD-----FDQNFI-EGHPCT-
--------------------------------------------------------------------------------
--------------------------------------------------------------------------------
----------------
>Gene.69522::c11120_BT_Ma_ar_201_g1_i4::g.69522::m.69522
--------------------------------------------------------------------------------
--------------------------------------------------------------------------------
--------------------------------------------------------------------------------
---------------------------------------------MKHWDRYLEEMAKHSLYNCK-----N-VKTICDFL
YSE-EYTV---GQTLMHAKIPP-------------IQEWYVYPIRTW-YFEMNN--RGPKPPKS-IADLK----RQFH-I
YNDFTQLIWPTSEFVGCAAA-RLS------R--------------GYLMTCFFHPRFNFTD-----FDQNFI-EGHPCT-
--------------------------------------------------------------------------------
--------------------------------------------------------------------------------
----------------
>Gene.69514::c11120_BT_Ma_ar_201_g1_i2::g.69514::m.69514_signalP
--------------------------------------------------------------------------------
--------------------------------------------MNFIYCLL--GIFIFLELALQLSQAYRYTMFDFD--
------------------IHDLCNGKRCYFRRKIRTSYHVTCR--------------------TEPAQYCSSRGYSPIKM
DHKAKLFSLMGINGIRNRVAGRL----------------HIANMNILHWDRYLEEMAKHSLYNCK-----N-VKTICDFL
YSE-EYTV---GQTLMHAKIPP-------------IQEWYVYPIRTW-YFEMNN--RGPKPPKS-IADLK----RQFH-I
YNDFTQLIWPTSEFVGCAAA-RLS------R--------------GYLMTCFFHPRFNFTD-----FDQNFI-EGHPCTQ
CSDERPTCSRQLIKLCGLDLKLMEEEGSAANLIFKWKIILLLLCFLVLYII-----------------------------
--------------------------------------------------------------------------------
----------------
>Glycera_dib_contig_52247_plus1_AnnPol
--------------------------------------------------------------------------------
-------------------------------------------------------MLALLILGCLLAPLTVEGNWCED--
-----------------MEASQNWFICKDNKQPWCIHPSLQCDGTPKCQDGSDEQNCEDKGAGKKPPEATHRSSSTMCEG
CTSFERKILDKHNALRRLE--------------------PASNMNELQWSAAAAQQAAAWAAQCK-----Y-PKLGEFPH
GMM-EPDY---GQNVARSSYPN------------LSEDDIVDLVQLF-YDEKSD--YDYDSNSC----------TPGA-K
CGHYTAMTQAYEREMGCAYT-TCN------R--NGVE--------FYNLVCDYRPWPNWKV-WNLAIEQPFR-KG-----
--------------------------------------------------------------------------------
--------------------------------------------------------------------------------
----------------
>Glycera_dib_contig_52248_plus3_AnnPol
--------------------------------------------------------------------------------
-------------------------------------------------------MLALLILGCLLAPLTVEGNWCED--
-----------------MEASQNWFICKDNKQPWCIHPSLQCDGTPKCQDGSDEQNCEDKGAGKKPPEATHRSSSTMCEG
CTSFERKILDKHNALRRLE--------------------PASNMNELQWSAAAAQQAAAWAAQCK-----Y-PKLGEFPH
GMM-EPDY---GQNVARSSYPN------------LSEDDIVDLVQLF-YDEKSD--YDYDSNSC----------TPGA-K
CGHYTAMTQAYEREMGCAYT-TCN------R--NGVE--------FYNLVCDYRPWPNWKV-WNLAIEQPFR-KG-----
--------------------------------------------------------------------------------
--------------------------------------------------------------------------------
----------------
>DMPC15197540_Xibalb_tul_Cru_BTVG
--------------------------------------------------------------------------------
----------------------------------------VGAQPAARPDTT--KASIFYIPRLTSPACAAQPHY-----
---------------------------------------------------------------SEQARRSQRTVAMPDAY
VEAIRKDCLNAHNNYR-----------------------TLHGVSPLQWSEELANSAQSWAETLA---------EKGFLQ
YSE-QPGC---GENVCKVKLAD-------------NELSGDMIVSEW-YHEIRK--YN----------------------
--------------------------------------------------------------------------------
--------------------------------------------------------------------------------
--------------------------------------------------------------------------------
----------------
>Glycera_dib_contig_86080_minus2_AnnPol
--------------------------------------------------------------------------------
-------------------------------------------------------KIYIATECDLKETQDV---------
---------------------------------------------------------------AVEVLAACASTDA----
-RQHYMHSLSGHGEARQLHVRV-----------------RSPGQQHYVCLHRPPGQVSRHHRTCQ-----Y-NHSSTRSV
RRPSTHDQT--GYNVAIGQLTE---------VIVSNSMDWNNVMQKWGSDERPN--FEYGVGAA-----------DGT-T
VDHYVQMINARTTHIGCGYA-ECP------S--VTGRRWDK----RQMYYCNYAPGMTAEE-----RLQPYG-AS-----
--------------------------------------------------------------------------------
--------------------------------------------------------------------------------
----------------

Alignment_Chitinase.fasta
>Dasypogon_round1.pep|maker-jcf7180002952995-augustus-gene-0.5-mRNA-1|female
--------------------------------------------------------------------------------
--------------------------------------------------------------------------------
--------------------------------------------------------------------------------
--------------------------------------------------------------------------------
--------------------------------------------------------------------------------
--------------------------------------------------------------------------------
--------------------------------------------------------------------------------
--------------------------------------------------------------------------------
--------------------------------------------------------------------------------
--------------------------------------------------------------------------------
--------------------------------------------------------------------------------
--------------------------------------------------------------------------------
--------------------------------------------------------------------------------
--------------------------------------------------------------------------------
--------------------------------------------------------------------------------
--------------------------------------------------------------------------------
--------------------------------------------------------------------------------
--------------------------------------------------------------------------------
--------------------------------------------------------------------------------
--------------------------------------------------------------------------------
--------------------------------------------------------------------------------
--------------------------------------------------------------------------------
-------------------------MARFF----------------------VACVLICFVVGVVL--------------
------------CINECPKADFYATRLVHLAHESD------CSKFYKCS----------------------NGQKLEMEC
G-------------------------------------------DDTY--------------------------------
---------------------------------------------FNPELE-----------------------------
----VCDHPENVDCIQAE--------------------------------------------------------------
--------------------------------------------------------------------------------
--------------------------------------------------------------------------------
--------------------------------------------------------------------------------
--------------------------------------------------------------------------------
--------------------------------------------------------------------------------
--------------------------------------------------------------------------------
--------------------------------------------------------------------------------
--------------------------------------------------------------------------------
--------------------------------------------------------------------------------
--------------------------------------------------------------------------------
--------------------------------------------------------------------------------
--------------------------------------------------------------------------------
--------------------------------------------------------------------------------
--------------------------------------------------------------------------------
--------------------------------------------------------------------------------
--------------------------------------------------------------------------------
--------------------------------------------------------------------------------
------------------------------------
>Dasypogon_round1.pep|maker-jcf7180002952995-augustus-gene-0.5-mRNA-1|male
--------------------------------------------------------------------------------
--------------------------------------------------------------------------------
--------------------------------------------------------------------------------
--------------------------------------------------------------------------------
--------------------------------------------------------------------------------
--------------------------------------------------------------------------------
--------------------------------------------------------------------------------
--------------------------------------------------------------------------------
--------------------------------------------------------------------------------
--------------------------------------------------------------------------------
--------------------------------------------------------------------------------
--------------------------------------------------------------------------------
--------------------------------------------------------------------------------
--------------------------------------------------------------------------------
--------------------------------------------------------------------------------
--------------------------------------------------------------------------------
--------------------------------------------------------------------------------
--------------------------------------------------------------------------------
--------------------------------------------------------------------------------
--------------------------------------------------------------------------------
--------------------------------------------------------------------------------
--------------------------------------------------------------------------------
-------------------------MARFF----------------------VACVLICFVVGVVL--------------
------------CINECPKADFYATRLVHLAHESD------CSKFYKCS----------------------NGQKLEMEC
G-------------------------------------------DDTY--------------------------------
---------------------------------------------FNPELE-----------------------------
----VCDHPENVDCIQAE--------------------------------------------------------------
--------------------------------------------------------------------------------
--------------------------------------------------------------------------------
--------------------------------------------------------------------------------
--------------------------------------------------------------------------------
--------------------------------------------------------------------------------
--------------------------------------------------------------------------------
--------------------------------------------------------------------------------
--------------------------------------------------------------------------------
--------------------------------------------------------------------------------
--------------------------------------------------------------------------------
--------------------------------------------------------------------------------
--------------------------------------------------------------------------------
--------------------------------------------------------------------------------
--------------------------------------------------------------------------------
--------------------------------------------------------------------------------
--------------------------------------------------------------------------------
--------------------------------------------------------------------------------
------------------------------------
>Dasypogon_round1.pep|maker-jcf7180002952995-augustus-gene-0.16-mRNA-1|female
--------------------------------------------------------------------------------
--------------------------------------------------------------------------------
--------------------------------------------------------------------------------
--------------------------------------------------------------------------------
--------------------------------------------------------------------------------
--------------------------------------------------------------------------------
--------------------------------------------------------------------------------
--------------------------------------------------------------------------------
--------------------------------------------------------------------------------
--------------------------------------------------------------------------------
--------------------------------------------------------------------------------
--------------------------------------------------------------------------------
--------------------------------------------------------------------------------
--------------------------------------------------------------------------------
--------------------------------------------------------------------------------
--------------------------------------------------------------------------------
--------------------------------------------------------------------------------
--------------------------------------------------------------------------------
--------------------------------------------------------------------------------
--------------------------------------------------------------------------------
--------------------------------------------------------------------------------
--------------------------------------------------------------------------------
-----------------------------------------------------MSTLWLFTIVCLIQITLSL--------
-----------KPVGKCPEINHKGQRLYHLVHAD-------CNKFYKCD----------------------NGKMFAYKC
D-------------------------------------------EGLY--------------------------------
---------------------------------------------FNTELK-----------------------------
----VCDYPYKVKCTPKKVVCPKKNYPRLV-HLP----------------------------------------HDICS-
---------------------KFYKCNFGEPIAMDCPKGQHFLPRQEFCGFPDESKKRDCRNEE----------------
--------------------------------------------------------------------------------
--------------------------------------------------------------------------------
--------------------------------------------------------------------------------
--------------------------------------------------------------------------------
--------------------------------------------------------------------------------
--------------------------------------------------------------------------------
--------------------------------------------------------------------------------
--------------------------------------------------------------------------------
--------------------------------------------------------------------------------
--------------------------------------------------------------------------------
--------------------------------------------------------------------------------
--------------------------------------------------------------------------------
--------------------------------------------------------------------------------
--------------------------------------------------------------------------------
--------------------------------------------------------------------------------
--------------------------------------------------------------------------------
------------------------------------
>Dasypogon_round1.pep|maker-jcf7180002952995-augustus-gene-0.16-mRNA-1|male
--------------------------------------------------------------------------------
--------------------------------------------------------------------------------
--------------------------------------------------------------------------------
--------------------------------------------------------------------------------
--------------------------------------------------------------------------------
--------------------------------------------------------------------------------
--------------------------------------------------------------------------------
--------------------------------------------------------------------------------
--------------------------------------------------------------------------------
--------------------------------------------------------------------------------
--------------------------------------------------------------------------------
--------------------------------------------------------------------------------
--------------------------------------------------------------------------------
--------------------------------------------------------------------------------
--------------------------------------------------------------------------------
--------------------------------------------------------------------------------
--------------------------------------------------------------------------------
--------------------------------------------------------------------------------
--------------------------------------------------------------------------------
--------------------------------------------------------------------------------
--------------------------------------------------------------------------------
--------------------------------------------------------------------------------
-----------------------------------------------------MSTLWLFTIVCLIQITLSL--------
-----------KPVGKCPEINHKGQRLYHLVHAD-------CNKFYKCD----------------------NGKMFAYKC
D-------------------------------------------EGLY--------------------------------
---------------------------------------------FNTELK-----------------------------
----VCDYPYKVKCTPKKVVCPKKNYPRLV-HLP----------------------------------------HDICS-
---------------------KFYKCNFGEPIAMDCPKGQHFLPRQEFCGFPDESKKRDCRNEE----------------
--------------------------------------------------------------------------------
--------------------------------------------------------------------------------
--------------------------------------------------------------------------------
--------------------------------------------------------------------------------
--------------------------------------------------------------------------------
--------------------------------------------------------------------------------
--------------------------------------------------------------------------------
--------------------------------------------------------------------------------
--------------------------------------------------------------------------------
--------------------------------------------------------------------------------
--------------------------------------------------------------------------------
--------------------------------------------------------------------------------
--------------------------------------------------------------------------------
--------------------------------------------------------------------------------
--------------------------------------------------------------------------------
--------------------------------------------------------------------------------
------------------------------------
>Dasypogon_round1.pep|maker-jcf7180002952995-augustus-gene-0.15-mRNA-1|female
--------------------------------------------------------------------------------
--------------------------------------------------------------------------------
--------------------------------------------------------------------------------
--------------------------------------------------------------------------------
--------------------------------------------------------------------------------
--------------------------------------------------------------------------------
--------------------------------------------------------------------------------
--------------------------------------------------------------------------------
--------------------------------------------------------------------------------
--------------------------------------------------------------------------------
--------------------------------------------------------------------------------
--------------------------------------------------------------------------------
--------------------------------------------------------------------------------
--------------------------------------------------------------------------------
--------------------------------------------------------------------------------
--------------------------------------------------------------------------------
--------------------------------------------------------------------------------
--------------------------------------------------------------------------------
--------------------------------------------------------------------------------
--------------------------------------------------------------------------------
--------------------------------------------------------------------------------
--------------------------------------------------------------------------------
-------------------------MLHYYKFFAVT----------------FACSLIACS-------------------
------------ADQDCPSANSNITVYLA--HEKD------CSKFYQCD----------------------NGRKIKKDC
P-------------------------------------------TGLR--------------------------------
---------------------------------------------FNTTTN-----------------------------
----NCDWASNVQCPAGT--------------------------------------------------------------
----------------------------------------------N---------------------------------
--------------------------------------------------------------------------------
--------------------------------------------------------------------------------
--------------------------------------------------------------------------------
--------------------------------------------------------------------------------
--------------------------------------------------------------------------------
--------------------------------------------------------------------------------
--------------------------------------------------------------------------------
--------------------------------------------------------------------------------
--------------------------------------------------------------------------------
--------------------------------------------------------------------------------
--------------------------------------------------------------------------------
--------------------------------------------------------------------------------
--------------------------------------------------------------------------------
--------------------------------------------------------------------------------
--------------------------------------------------------------------------------
--------------------------------------------------------------------------------
------------------------------------
>Dasypogon_round1.pep|maker-jcf7180002952995-augustus-gene-0.15-mRNA-1|male
--------------------------------------------------------------------------------
--------------------------------------------------------------------------------
--------------------------------------------------------------------------------
--------------------------------------------------------------------------------
--------------------------------------------------------------------------------
--------------------------------------------------------------------------------
--------------------------------------------------------------------------------
--------------------------------------------------------------------------------
--------------------------------------------------------------------------------
--------------------------------------------------------------------------------
--------------------------------------------------------------------------------
--------------------------------------------------------------------------------
--------------------------------------------------------------------------------
--------------------------------------------------------------------------------
--------------------------------------------------------------------------------
--------------------------------------------------------------------------------
--------------------------------------------------------------------------------
--------------------------------------------------------------------------------
--------------------------------------------------------------------------------
--------------------------------------------------------------------------------
--------------------------------------------------------------------------------
--------------------------------------------------------------------------------
-------------------------MLHYYKFFAVT----------------FACSLIACS-------------------
------------ADQDCPSANSNITVYLA--HEKD------CSKFYQCD----------------------NGRKIKKDC
P-------------------------------------------TGLR--------------------------------
---------------------------------------------FNTTTN-----------------------------
----NCDWASNVQCPAGT--------------------------------------------------------------
----------------------------------------------N---------------------------------
--------------------------------------------------------------------------------
--------------------------------------------------------------------------------
--------------------------------------------------------------------------------
--------------------------------------------------------------------------------
--------------------------------------------------------------------------------
--------------------------------------------------------------------------------
--------------------------------------------------------------------------------
--------------------------------------------------------------------------------
--------------------------------------------------------------------------------
--------------------------------------------------------------------------------
--------------------------------------------------------------------------------
--------------------------------------------------------------------------------
--------------------------------------------------------------------------------
--------------------------------------------------------------------------------
--------------------------------------------------------------------------------
--------------------------------------------------------------------------------
------------------------------------
>Atta_col_KYM79475.1_HexHymFor
--------------------------------------------------------------------------------
--------------------------------------------------------------------------------
--------------------------------------------------------------------------------
--------------------------------------------------------------------------------
--------------------------------------------------------------------------------
--------------------------------------------------------------------------------
--------------------------------------------------------------------------------
--------------------------------------------------------------------------------
--------------------------------------------------------------------------------
--------------------------------------------------------------------------------
--------------------------------------------------------------------------------
--------------------------------------------------------------------------------
--------------------------------------------------------------------------------
--------------------------------------------------------------------------------
--------------------------------------------------------------------------------
--------------------------------------------------------------------------------
--------------------------------------------------------------------------------
--------------------------------------------------------------------------------
--------------------------------------------------------------------------------
--------------------------------------------------------------------------------
-------------------------------------------------------------------------MVNQIPV
PQAKYELLTNIRQPRWRTQVVCLTLSFLIVGVLFITRAWFGILLLKSPRTNRFVEEHIDDAKIATWLRRARMYAESTKEN
QNADRNT--SVSASEQHRHDTNGQVLVCYYTIPGD-LNTSWELSPSHIDP--HICTHIIVGFAGVVNNT-----LDIGDD
A-------PVYERVVALKNLEPNLKVMISAGGNNE-----LHNGFSEMVKNHANRKKFIQSVLNITKTFRLDGFDVDWEF
PAW--L-----------------GA-----D-E-REKIHFAQLLQELR----KEFDHSGQK-----LILTVAVAAPQAIV
DQS-YSIPEMAEHIDFINLMSYDYHFYVWYFPV---------TD-LNAPLF--------------PRCTE--TGY-LSTL
NVNFSAQYWIAKGMPREKIVIGIPAYGHTY-KLD----NPVNH---GLQ-APASG-F-GKLG----VKGF-VSYPTICQ-
FL--KS-----------GAESVFNKESRV-PYAF---KDR------EWISYDNEESVSYKNM-WIRTNGFKGAMILSLNV
D-------------------------------------------------------------------------------
--------------------------------------------------------------------------------
--------------------------------------------------------------------------------
--------------------------------------------------------------------------------
--------------------------------------------------------------------------------
--------------------------------------------------------------------------------
--------------------------------------------------------------------------------
--------------------------------------------------------------------------------
--------------------------------------------------------------------------------
--------------------------------------------------------------------------------
--------------------------------------------------------------------------------
--------------------------------------------------------------------------------
--------------------------------------------------------------------------------
--------------------------------------------------------------------------------
--------------------------------------------------------------------------------
--------------------------------------------------------------------------------
------------------------------------
>Trachymyrmex_sep_KYN32173.1_HexHymFor
--------------------------------------------------------------------------------
--------------------------------------------------------------------------------
--------------------------------------------------------------------------------
--------------------------------------------------------------------------------
--------------------------------------------------------------------------------
--------------------------------------------------------------------------------
--------------------------------------------------------------------------------
--------------------------------------------------------------------------------
--------------------------------------------------------------------------------
--------------------------------------------------------------------------------
--------------------------------------------------------------------------------
--------------------------------------------------------------------------------
--------------------------------------------------------------------------------
--------------------------------------------------------------------------------
--------------------------------------------------------------------------------
--------------------------------------------------------------------------------
--------------------------------------------------------------------------------
--------------------------------------------------------------------------------
--------------------------------------------------------------------------------
--------------------------------------------------------------------------------
-------------------------------------------------------------------------MVNQIPV
PQAKYELLTNIRQPRWRTQVVCLTLSFLIVGVLFITRAWFGILLLKSPRTNRFVEEHIDDAKIATWLRRARMYAESTKEN
QNADRNT--SVSASEQHRYDTTGQVLVCYYTIPGD-LNTSWELSPSHIDP--HICTHIIVGFASVVNNT-----LDIGDD
A-------PVYERVVALKNLEPNLKVMISAGGNNE-----LHNGFSEMVKNHANRKKFIQSVLNITKTFHLDGFDVDWEF
PAW--L-----------------GA-----D-E-REKIHFAQLLQELR----KEFDRSGQK-----LILTVAVAAPQAIV
DQS-YSIPEMAEHIDFINLMSYDYHFYVWYFPV---------TD-LNAPLF--------------PRCTE--TGY-LSTL
NVNFSAQYWIAKGMPREKIVIGIPAYGHTY-KLD----NPMNH---GLQ-APASG-F-GKLG----VKGF-VSYPTICQ-
FL--KS-----------GAESVFNKESHV-PYAF---KDR------EWISYDNEESVSYKSM-WIRTNGFKGAMILSLNV
D-------------------------------------------------------------------------------
--------------------------------------------------------------------------------
--------------------------------------------------------------------------------
--------------------------------------------------------------------------------
--------------------------------------------------------------------------------
--------------------------------------------------------------------------------
--------------------------------------------------------------------------------
--------------------------------------------------------------------------------
--------------------------------------------------------------------------------
--------------------------------------------------------------------------------
--------------------------------------------------------------------------------
--------------------------------------------------------------------------------
--------------------------------------------------------------------------------
--------------------------------------------------------------------------------
--------------------------------------------------------------------------------
--------------------------------------------------------------------------------
------------------------------------
>Cyphomyrmex_cos_KYN01040.1_HexHymFor
--------------------------------------------------------------------------------
--------------------------------------------------------------------------------
--------------------------------------------------------------------------------
--------------------------------------------------------------------------------
--------------------------------------------------------------------------------
--------------------------------------------------------------------------------
--------------------------------------------------------------------------------
--------------------------------------------------------------------------------
--------------------------------------------------------------------------------
--------------------------------------------------------------------------------
--------------------------------------------------------------------------------
--------------------------------------------------------------------------------
--------------------------------------------------------------------------------
--------------------------------------------------------------------------------
--------------------------------------------------------------------------------
--------------------------------------------------------------------------------
--------------------------------------------------------------------------------
--------------------------------------------------------------------------------
--------------------------------------------------------------------------------
--------------------------------------------------------------------------------
-------------------------------------------------------------------------MVNQIPV
PQAKYELLTNIRQPRWRTQIVCLTLSFLIVGVLFITRAWFGILTLKSSRTNKFVEEHIDDAKIATWLRRARMYAESTKEN
QNADRNT--SVSASEQHRHDTTGQVLVCYYTIPGD-LNTSWELSPSHIDP--HICTHIIVGFASVVNNM-----LDIGDN
A-------PVYERVVALKNLEPNLKVMISAGGNNE-----LHNGFSKMVKNHANRKRFIQSVLNITKTFHLDGFDVDWEF
PAW--L-----------------GA-----D-E-REKIHFAQLLQELR----KEFDRSGQK-----LILTVAVAAPQAIV
DQS-YSIPEMAEHIDFINLMSYDYHFYVWYFPV---------TD-LNAPLF--------------PRHTE--TGY-LSTL
NINFSAHYWIAKGMPREKIVIGIPAYGHTY-KLD----NPLNH---GIQ-APANG-F-GKLG----VKGF-VSYPTICQ-
FL--KS-----------GAGGFFNEESRV-PYAF---KGT------EWISYDDEESVSYKSM-WIRTNGFKGAMILSLNV
D-------------------------------------------------------------------------------
--------------------------------------------------------------------------------
--------------------------------------------------------------------------------
--------------------------------------------------------------------------------
--------------------------------------------------------------------------------
--------------------------------------------------------------------------------
--------------------------------------------------------------------------------
--------------------------------------------------------------------------------
--------------------------------------------------------------------------------
--------------------------------------------------------------------------------
--------------------------------------------------------------------------------
--------------------------------------------------------------------------------
--------------------------------------------------------------------------------
--------------------------------------------------------------------------------
--------------------------------------------------------------------------------
--------------------------------------------------------------------------------
------------------------------------
>Polistes_can_XP_014608162.1_HexHymVes
--------------------------------------------------------------------------------
--------------------------------------------------------------------------------
--------------------------------------------------------------------------------
--------------------------------------------------------------------------------
--------------------------------------------------------------------------------
--------------------------------------------------------------------------------
--------------------------------------------------------------------------------
--------------------------------------------------------------------------------
--------------------------------------------------------------------------------
--------------------------------------------------------------------------------
--------------------------------------------------------------------------------
--------------------------------------------------------------------------------
--------------------------------------------------------------------------------
--------------------------------------------------------------------------------
--------------------------------------------------------------------------------
--------------------------------------------------------------------------------
--------------------------------------------------------------------------------
--------------------------------------------------------------------------------
--------------------------------------------------------------------------------
--------------------------------------------------------------------------------
--------------------------------------------------------------------------------
----------------------------------------------------------------------------MHQN
KDTDINI--SIDYKRQ-SNNSTEKFVVCYYTIPEN-WSTKWDLSPIQIDP--YICTHIIVGFASITNCS-----VDMGVD
E-------WAYAEVVNIKNDNPSLKVMISIGGGGD----EANSGFSDMIKNHANRKQFIRSVLNVTEKLNFDGLDLDWEF
PTW--S-----------------TG-----K-E-KEKIHFAQLIQEIR----KEFDRSRRK-----LILSVAVGAPQAII
DQC-YIVPNMAEHVDFINLMSYDYHFFEKYFPV---------TD-LNAPLF--------------PNNME--LGY-LSKL
NVNFSAHYWVTKKMPRDKIVVGIPMYGHSY-KLD----NPLNH---KLL-APAIG-F-GQLG----SKGF-VSYSTICQ-
FL--DS-----------GAISVFENTSKV-PYAY---KDY------EWISYDDNHSIYYKTK-WILDNNFKGAMVFSLNV
D-------------------------------------------------------------------------------
--------------------------------------------------------------------------------
--------------------------------------------------------------------------------
--------------------------------------------------------------------------------
--------------------------------------------------------------------------------
--------------------------------------------------------------------------------
--------------------------------------------------------------------------------
--------------------------------------------------------------------------------
--------------------------------------------------------------------------------
--------------------------------------------------------------------------------
--------------------------------------------------------------------------------
--------------------------------------------------------------------------------
--------------------------------------------------------------------------------
--------------------------------------------------------------------------------
--------------------------------------------------------------------------------
--------------------------------------------------------------------------------
------------------------------------
>Gene.120961::c13578_BT_Eu_ru_202_g1_i1::g.120961::m.120961
--------------------------------------------------------------------------------
--------------------------------------------------------------------------------
--------------------------------------------------------------------------------
--------------------------------------------------------------------------------
--------------------------------------------------------------------------------
--------------------------------------------------------------------------------
--------------------------------------------------------------------------------
--------------------------------------------------------------------------------
--------------------------------------------------------------------------------
--------------------------------------------------------------------------------
--------------------------------------------------------------------------------
--------------------------------------------------------------------------------
--------------------------------------------------------------------------------
--------------------------------------------------------------------------------
--------------------------------------------------------------------------------
--------------------------------------------------------------------------------
--------------------------------------------------------------------------------
--------------------------------------------------------------------------------
--------------------------------------------------------------------------------
--------------------------------------------------------------------------------
--------------------------------------------------------------------------------
--------------------------------------------------------------------------------
--------------------------------------------------------------------------------
---------------------------------------------------------------------CLDGIDLDWEF
P----------------------NS-----R-K-SERLHFSQLLHEIR----REYQRDHRT-----YLLTVAVAAPERL-
--------------------------------------------------------------------------------
--------------------------------------------------------------------------------
--------------------------------------------------------------------------------
--------------------------------------------------------------------------------
--------------------------------------------------------------------------------
--------------------------------------------------------------------------------
--------------------------------------------------------------------------------
--------------------------------------------------------------------------------
--------------------------------------------------------------------------------
--------------------------------------------------------------------------------
--------------------------------------------------------------------------------
--------------------------------------------------------------------------------
--------------------------------------------------------------------------------
--------------------------------------------------------------------------------
--------------------------------------------------------------------------------
--------------------------------------------------------------------------------
--------------------------------------------------------------------------------
--------------------------------------------------------------------------------
--------------------------------------------------------------------------------
------------------------------------
>Gene.1978::c719_BT_Ma_ar_201_g1_i1::g.1978::m.1978
--------------------------------------------------------------------------------
--------------------------------------------------------------------------------
--------------------------------------------------------------------------------
--------------------------------------------------------------------------------
--------------------------------------------------------------------------------
--------------------------------------------------------------------------------
--------------------------------------------------------------------------------
--------------------------------------------------------------------------------
--------------------------------------------------------------------------------
--------------------------------------------------------------------------------
--------------------------------------------------------------------------------
--------------------------------------------------------------------------------
--------------------------------------------------------------------------------
--------------------------------------------------------------------------------
--------------------------------------------------------------------------------
--------------------------------------------------------------------------------
--------------------------------------------------------------------------------
--------------------------------------------------------------------------------
--------------------------------------------------------------------------------
--------------------------------------------------------------------------------
--------------------------------------------------------------------------------
--------------------------------------------------------------------------------
--------------------------------------------------------------------------------
---------------------------------------------SEMVAQSSNRKIFIQSLVSVLEIYCLDGIDLDWEF
P----------------------NS-----R-K-SERLHFSQLLHEIR----REYQRDHRT-----YLLTIAVAAPERLI
FSA-YDVEAINSYTDFVNVMTFDYHFYTKNSPI---------TGNLEKSAY-----------------------------
--------------------------------------------------------------------------------
--------------------------------------------------------------------------------
--------------------------------------------------------------------------------
--------------------------------------------------------------------------------
--------------------------------------------------------------------------------
--------------------------------------------------------------------------------
--------------------------------------------------------------------------------
--------------------------------------------------------------------------------
--------------------------------------------------------------------------------
--------------------------------------------------------------------------------
--------------------------------------------------------------------------------
--------------------------------------------------------------------------------
--------------------------------------------------------------------------------
--------------------------------------------------------------------------------
--------------------------------------------------------------------------------
--------------------------------------------------------------------------------
--------------------------------------------------------------------------------
--------------------------------------------------------------------------------
------------------------------------
>Gene.1980::c719_BT_Ma_ar_201_g1_i2::g.1980::m.1980
--------------------------------------------------------------------------------
--------------------------------------------------------------------------------
--------------------------------------------------------------------------------
--------------------------------------------------------------------------------
--------------------------------------------------------------------------------
--------------------------------------------------------------------------------
--------------------------------------------------------------------------------
--------------------------------------------------------------------------------
--------------------------------------------------------------------------------
--------------------------------------------------------------------------------
--------------------------------------------------------------------------------
--------------------------------------------------------------------------------
--------------------------------------------------------------------------------
--------------------------------------------------------------------------------
--------------------------------------------------------------------------------
--------------------------------------------------------------------------------
--------------------------------------------------------------------------------
--------------------------------------------------------------------------------
--------------------------------------------------------------------------------
--------------------------------------------------------------------------------
--------------------------------------------------------------------------------
--------------------------------------------------------------------------------
--------------------------------------------------------------------------------
---------------------------------------------SEMVAQSSNRKIFIQSLVSVLEIYCLDGIDLDWEF
P----------------------NS-----R-K-SERLHFSQLLHEIR----REYQRDHRT-----YLLTIAVAAPERLI
FSA-YDVEAINSYTDFVNVMTFDYHFYTKNSPI---------TG-LNAPLY--------------AGVSE--HTM-LHNL
NINYTVNIWLSEGLDKRKAVIGLPTYGHSF-KLV----NPFNN-------------------------------------
--------------------------------------------------------------------------------
--------------------------------------------------------------------------------
--------------------------------------------------------------------------------
--------------------------------------------------------------------------------
--------------------------------------------------------------------------------
--------------------------------------------------------------------------------
--------------------------------------------------------------------------------
--------------------------------------------------------------------------------
--------------------------------------------------------------------------------
--------------------------------------------------------------------------------
--------------------------------------------------------------------------------
--------------------------------------------------------------------------------
--------------------------------------------------------------------------------
--------------------------------------------------------------------------------
--------------------------------------------------------------------------------
--------------------------------------------------------------------------------
--------------------------------------------------------------------------------
------------------------------------
>Gene.54349::c7879_BT_Eu_ru_202_g1_i1::g.54349::m.54349
--------------------------------------------------------------------------------
--------------------------------------------------------------------------------
--------------------------------------------------------------------------------
--------------------------------------------------------------------------------
--------------------------------------------------------------------------------
--------------------------------------------------------------------------------
--------------------------------------------------------------------------------
--------------------------------------------------------------------------------
--------------------------------------------------------------------------------
--------------------------------------------------------------------------------
--------------------------------------------------------------------------------
--------------------------------------------------------------------------------
--------------------------------------------------------------------------------
--------------------------------------------------------------------------------
--------------------------------------------------------------------------------
--------------------------------------------------------------------------------
--------------------------------------------------------------------------------
--------------------------------------------------------------------------------
--------------------------------------------------------------------------------
--------------------------------------------------------------------------------
-------------------------------------------------------------------MSSEAKEKLLEDQ
PDQGRSNWQPRLLLIFGLCVTSCAALTAYLVFSDFYQQRLDIPPKLVDVPLWYFTRSHRLEKSTSDKEANEKALEKYHKD
KEFPFTI--DTDIIQKNSNHNAGKKLVCYYASPST--TDSRNLYPKSIDP--HLCTHINIGVVSLIEHRLNI------DH
KLN-----KMLNETKSLKGKNKNLKVLLWVGGAD-------STGFPQMVENHANRKIFIRSLRDALKLYHLDGVDLDWEF
P----------------------SA-----H-K-KERQHFSQLLYEIR----KEYQREHRN-----YLLTVAVAAPEGIV
YFA-YDIRELNKYVDFVNVMTYDFHFYSKSTPF---------TG-LNAPLY--------------ARHNE--HSV-LSTL
NLNYTVKFWESQGLYRDKIVVGLPTFGHSF-RLV----NPFNN---GIG-APAED-I-GRVGTY----GF-ATYSEICW-
FR--QRN---------LYVTTIYDAETCS-PYLY---AGT------EWISYEDERSLECKAQ-YIKSNGFGGAMIFSLNT
DDYGSHCNLNLTENPNDKNSTFPLVRKIYSVLFDRESDTNF---------------------------------------
--------------------------------------------------------------------------------
--------------------------------------------------------------------------------
--------------------------------------------------------------------------------
--------------------------------------------------------------------------------
--------------------------------------------------------------------------------
--------------------------------------------------------------------------------
--------------------------------------------------------------------------------
--------------------------------------------------------------------------------
--------------------------------------------------------------------------------
--------------------------------------------------------------------------------
--------------------------------------------------------------------------------
--------------------------------------------------------------------------------
--------------------------------------------------------------------------------
--------------------------------------------------------------------------------
--------------------------------------------------------------------------------
------------------------------------
>Gene.58313::c8192_g1_i1_VG_Eu_ru_204::g.58313::m.58313
--------------------------------------------------------------------------------
--------------------------------------------------------------------------------
--------------------------------------------------------------------------------
--------------------------------------------------------------------------------
--------------------------------------------------------------------------------
--------------------------------------------------------------------------------
--------------------------------------------------------------------------------
--------------------------------------------------------------------------------
--------------------------------------------------------------------------------
--------------------------------------------------------------------------------
--------------------------------------------------------------------------------
--------------------------------------------------------------------------------
--------------------------------------------------------------------------------
--------------------------------------------------------------------------------
--------------------------------------------------------------------------------
--------------------------------------------------------------------------------
--------------------------------------------------------------------------------
--------------------------------------------------------------------------------
--------------------------------------------------------------------------------
--------------------------------------------------------------------------------
-------------------------------------------------------------------MSSEAKEKLLEDQ
PDQGRSNWQPRLLLIFGLCVTSCAALTAYLVFSDFYQQRLDIPPKLVDVPLWYFTRSHRLEKSTSDKEANEKALEKHHKD
EEFPFTI--DTDIIQKNSNHNAGKKLVCYYASPST--TDSRNLYPKSIDP--HLCTHINIGVVSLIEHRLNI------DH
KLN-----KMLNETKSLKGKNKNLKVLLWVGGAD-------STGFPQMVENHANRKIFIRSLRDALKLYHLDGVDLDWEF
P----------------------SA-----H-K-KERQHFSQLLYEIR----KEYQREHRN-----YLLTVAVAAPEGIV
YFA-YDIRELNKYVDFVNVMTYDFHFYSKSTPF---------TG-LNAPLY--------------ARHNE--HSV-LSTL
NLNYTVKFWESQGLYRDKIVVGLPTFGHSF-RLV----NPFNN---GIG-APAED-I-GRVGTY----GF-ATYSEICW-
FR--QRN---------LYVTTIYDAETCS-PYLY---AGT------EWISYEDERSLECKAQ-YIKSNGFGGAMIFSLNT
DDYGSHCNLNLTENPNDKNSTFPLVRKIYSVLFDRESDTNF---------------------------------------
--------------------------------------------------------------------------------
--------------------------------------------------------------------------------
--------------------------------------------------------------------------------
--------------------------------------------------------------------------------
--------------------------------------------------------------------------------
--------------------------------------------------------------------------------
--------------------------------------------------------------------------------
--------------------------------------------------------------------------------
--------------------------------------------------------------------------------
--------------------------------------------------------------------------------
--------------------------------------------------------------------------------
--------------------------------------------------------------------------------
--------------------------------------------------------------------------------
--------------------------------------------------------------------------------
--------------------------------------------------------------------------------
------------------------------------
>Gene.21292::c6130_BT_Ma_ar_201_g1_i2::g.21292::m.21292
--------------------------------------------------------------------------------
--------------------------------------------------------------------------------
--------------------------------------------------------------------------------
--------------------------------------------------------------------------------
--------------------------------------------------------------------------------
--------------------------------------------------------------------------------
--------------------------------------------------------------------------------
--------------------------------------------------------------------------------
--------------------------------------------------------------------------------
--------------------------------------------------------------------------------
--------------------------------------------------------------------------------
--------------------------------------------------------------------------------
--------------------------------------------------------------------------------
--------------------------------------------------------------------------------
--------------------------------------------------------------------------------
--------------------------------------------------------------------------------
--------------------------------------------------------------------------------
--------------------------------------------------------------------------------
--------------------------------------------------------------------------------
--------------------------------------------------------------------------------
-------------------------------------------------------------------MSYGAKEKLLDNQ
PDQGRSNWRPRLLLIFGLCVASCAALTAYLVFSGFYQQRLDIPPKLVDVPLWYFTRSHRIEKSTSDKEANEKALEKHHKD
EEFPFTI--DTDIIQKNSNHDAGKKLVCYYASPST--TDSRNLYPKSIDP--HLCTHINIGVVSLIEHRLNI------DD
KLN-----KMLNETKSLKRQNKNLKVLLWVGGAD-------SIGFPQMVENHANRKIFIRSLRDALKLYHLDGVDLDWEF
P----------------------SA-----H-K-KERQHFSQLLYEIR----KEYQREHRD-----YLLTVAVAAPEGIV
YFA-YDIRELNKYVDFVNIMTYDFHFYSKSTPF---------TG-LNAPLY--------------ARHNE--HSV-LSTL
NLNYTVKFWESQGLYRDKIVVGLPTFGHSF-RLV----NPFNN---GIG-APAED-I-GRVGTF----GF-ATYSEVCW-
FR--QRN---------LYVTTIYDAETCS-PYLY---AGT------EWISYEDERSLECKAQ-YIKANGFGGAMIFSLNT
DDYGSHCNLNLTENLNDKNSTFPLVRKIYSVLFDRESDTNF---------------------------------------
--------------------------------------------------------------------------------
--------------------------------------------------------------------------------
--------------------------------------------------------------------------------
--------------------------------------------------------------------------------
--------------------------------------------------------------------------------
--------------------------------------------------------------------------------
--------------------------------------------------------------------------------
--------------------------------------------------------------------------------
--------------------------------------------------------------------------------
--------------------------------------------------------------------------------
--------------------------------------------------------------------------------
--------------------------------------------------------------------------------
--------------------------------------------------------------------------------
--------------------------------------------------------------------------------
--------------------------------------------------------------------------------
------------------------------------
>Gene.45193::c10777_g1_i1_VG_Ma_ar_203::g.45193::m.45193
--------------------------------------------------------------------------------
--------------------------------------------------------------------------------
--------------------------------------------------------------------------------
--------------------------------------------------------------------------------
--------------------------------------------------------------------------------
--------------------------------------------------------------------------------
--------------------------------------------------------------------------------
--------------------------------------------------------------------------------
--------------------------------------------------------------------------------
--------------------------------------------------------------------------------
--------------------------------------------------------------------------------
--------------------------------------------------------------------------------
--------------------------------------------------------------------------------
--------------------------------------------------------------------------------
--------------------------------------------------------------------------------
--------------------------------------------------------------------------------
--------------------------------------------------------------------------------
--------------------------------------------------------------------------------
--------------------------------------------------------------------------------
--------------------------------------------------------------------------------
-------------------------------------------------------------------MSYGAKEKLLDNQ
PDQGRSNWRPRLLLIFGLCVASCAALTAYLVFSGFYQQRLDIPPKLVDVPLWYFTRSHRIEKSTSDKEANEKALEKHHKD
EEFPFTI--DTDIIQKNSNHDAGKKLVCYYASPST--TDSRNLYPKSIDP--HLCTHINIGVVSLIEHRLNI------DD
KLN-----KMLNETKSLKRQNKNLKVLLWVGGAD-------SIGFPQMVENHANRKIFIRSLRDALKLYHLDGVDLDWEF
P----------------------SA-----H-K-KERQHFSQLLYEIR----KEYQREHRD-----YLLTVAVAAPEGIV
YFA-YDIRELNKYVDFVNIMTYDFHFYSKSTPF---------TG-LNAPLY--------------ARHNE--HSV-LSTL
NLNYTVKFWESQGLYRDKIVVGLPTFGHSF-RLV----NPFNN---GIG-APAED-I-GRVGTF----GF-ATYSEVCW-
FR--QRN---------LYVTTIYDAETCS-PYLY---AGT------EWISYEDERSLECKAQ-YIKANGFGGAMIFSLNT
DDYGSHCNLNLTENLNDKNSTFPLVRKIYSVLFDRESDTNF---------------------------------------
--------------------------------------------------------------------------------
--------------------------------------------------------------------------------
--------------------------------------------------------------------------------
--------------------------------------------------------------------------------
--------------------------------------------------------------------------------
--------------------------------------------------------------------------------
--------------------------------------------------------------------------------
--------------------------------------------------------------------------------
--------------------------------------------------------------------------------
--------------------------------------------------------------------------------
--------------------------------------------------------------------------------
--------------------------------------------------------------------------------
--------------------------------------------------------------------------------
--------------------------------------------------------------------------------
--------------------------------------------------------------------------------
------------------------------------
>Gene.112317::c14520_BT_Ma_ar_201_g1_i1::g.112317::m.112317
--------------------------------------------------------------------------------
--------------------------------------------------------------------------------
--------------------------------------------------------------------------------
--------------------------------------------------------------------------------
--------------------------------------------------------------------------------
--------------------------------------------------------------------------------
--------------------------------------------------------------------------------
--------------------------------------------------------------------------------
--------------------------------------------------------------------------------
--------------------------------------------------------------------------------
--------------------------------------------------------------------------------
--------------------------------------------------------------------------------
--------------------------------------------------------------------------------
--------------------------------------------------------------------------------
--------------------------------------------------------------------------------
--------------------------------------------------------------------------------
--------------------------------------------------------------------------------
--------------------------------------------------------------------------------
--------------------------------------------------------------------------------
--------------------------------------------------------------------------------
--------------------------------------------------------------------------------
--------------------------------------------------------------------------------
---------------------TGLKLVCYYEASAS-SELTNTLYLNNVDP--HLCTHLNVGIVEIAANRLII------DD
RMK-----RSLEETKLLKKKNKDLKVLLWVGGGTT---------------------------------------------
--------------------------------------------------------------------------------
--------------------------------------------------------------------------------
--------------------------------------------------------------------------------
--------------------------------------------------------------------------------
--------------------------------------------------------------------------------
--------------------------------------------------------------------------------
--------------------------------------------------------------------------------
--------------------------------------------------------------------------------
--------------------------------------------------------------------------------
--------------------------------------------------------------------------------
--------------------------------------------------------------------------------
--------------------------------------------------------------------------------
--------------------------------------------------------------------------------
--------------------------------------------------------------------------------
--------------------------------------------------------------------------------
--------------------------------------------------------------------------------
--------------------------------------------------------------------------------
--------------------------------------------------------------------------------
--------------------------------------------------------------------------------
--------------------------------------------------------------------------------
------------------------------------
>Tityus_bah_JAG85187.1_CheSco
--------------------------------------------------------------------------------
--------------------------------------------------------------------------------
--------------------------------------------------------------------------------
--------------------------------------------------------------------------------
--------------------------------------------------------------------------------
--------------------------------------------------------------------------------
--------------------------------------------------------------------------------
--------------------------------------------------------------------------------
--------------------------------------------------------------------------------
--------------------------------------------------------------------------------
--------------------------------------------------------------------------------
--------------------------------------------------------------------------------
--------------------------------------------------------------------------------
--------------------------------------------------------------------------------
--------------------------------------------------------------------------------
--------------------------------------------------------------------------------
--------------------------------------------------------------------------------
--------------------------------------------------------------------------------
--------------------------------------------------------------------------------
--------------------------------------------------------------------------------
--------------------------------------------------------------------------------
--------------------------------------------------------------------------------
-----------------MPNTQSKKVACYYV--WN-RMKKGTLMPDDVDP--YICTHILMGFSSVENST-----LVPTQP
KDV-----EGYKLIVSLKKKNPNLKVMLSSGGGRE---------FSEAASSAENRTKFINSTYELLSKYGFDGFDIDWEF
PAW--N-----------------GL-----P-A-MDRINFILLLKELR------LADKQDK-----YILSVAVAAPKTVI
DVS-YDIPNMAKYVDFINLMSYDYHDYSWYMPF---------TG-HNSPLF--------------KRSVE--SGY-FATL
NTAWSAQYWVEKGLPRSKLLVGIPTYSHSY-KLV----VPFMH---GFD-AAAVG-N-G--------LGE-LSYSEVCD-
F-------------------------------------------------------------------------------
--------------------------------------------------------------------------------
--------------------------------------------------------------------------------
--------------------------------------------------------------------------------
--------------------------------------------------------------------------------
--------------------------------------------------------------------------------
--------------------------------------------------------------------------------
--------------------------------------------------------------------------------
--------------------------------------------------------------------------------
--------------------------------------------------------------------------------
--------------------------------------------------------------------------------
--------------------------------------------------------------------------------
--------------------------------------------------------------------------------
--------------------------------------------------------------------------------
--------------------------------------------------------------------------------
--------------------------------------------------------------------------------
--------------------------------------------------------------------------------
------------------------------------
>Rhodnius_neg_A0A0P4VGW21_HexHetTri
--------------------------------------------------------------------------------
--------------------------------------------------------------------------------
--------------------------------------------------------------------------------
--------------------------------------------------------------------------------
--------------------------------------------------------------------------------
--------------------------------------------------------------------------------
--------------------------------------------------------------------------------
--------------------------------------------------------------------------------
--------------------------------------------------------------------------------
--------------------------------------------------------------------------------
--------------------------------------------------------------------------------
--------------------------------------------------------------------------------
--------------------------------------------------------------------------------
--------------------------------------------------------------------------------
--------------------------------------------------------------------------------
--------------------------------------------------------------------------------
--------------------------------------------------------------------------------
--------------------------------------------------------------------------------
--------------------------------------------------------------------------------
--------------------------------------------------------------------------------
--------------------------------------------------------------------------------
--------------------------------------------------------------------------------
-------------------MANPFRIVCYYVTPSN-LTRSRDLPPNSVDP--YLCTHIIIGFAIIQNAT-----IQTRSP
TDI-----QIYKTIVNLKNVNPQLKVLISVEDFSS------DGEFAKMVSSDELRTKFATNTLIFLNSTGFDGVDLDWEF
PSW--P-----------------NA-----D-L-IQVRNYTLLLKKFRHLINNSYMSSNKD-----FVLSVAVAAPELIM
RQS-YEIQQMSEQVEFVNLMSYDYHLYSQYLPL---------TG-PNAPLY--------------QRNAE--EGY-METL
NTNWSATHWVEWGMPWTKINVGIPTFGHSF-RLI----NEDNN---GWN-APASG-I-GKEG---KGDGF-VSYPEACK-
FI--QNP----------STTHVFDEEYEV-PYAY---NGK------EWISYDSPVSVELKAR-YVKNNKFGGAMIYSLNC
D-------------------------------------------------------------------------------
--------------------------------------------------------------------------------
--------------------------------------------------------------------------------
--------------------------------------------------------------------------------
--------------------------------------------------------------------------------
--------------------------------------------------------------------------------
--------------------------------------------------------------------------------
--------------------------------------------------------------------------------
--------------------------------------------------------------------------------
--------------------------------------------------------------------------------
--------------------------------------------------------------------------------
--------------------------------------------------------------------------------
--------------------------------------------------------------------------------
--------------------------------------------------------------------------------
--------------------------------------------------------------------------------
--------------------------------------------------------------------------------
------------------------------------
>Bactrocera_ole_XP_014089945.1_HexDipTep
--------------------------------------------------------------------------------
--------------------------------------------------------------------------------
--------------------------------------------------------------------------------
--------------------------------------------------------------------------------
--------------------------------------------------------------------------------
--------------------------------------------------------------------------------
--------------------------------------------------------------------------------
--------------------------------------------------------------------------------
--------------------------------------------------------------------------------
--------------------------------------------------------------------------------
--------------------------------------------------------------------------------
--------------------------------------------------------------------------------
--------------------------------------------------------------------------------
--------------------------------------------------------------------------------
--------------------------------------------------------------------------------
--------------------------------------------------------------------------------
--------------------------------------------------------------------------------
--------------------------------------------------------------------------------
--------------------------------------------------------------------------------
--------------------------------------------------------------------------------
--------------------------------------------------------------------------------
------------------------------------------------------------------------MEIPLKLL
LLSLTL----TAAFTSIAANEQPARIVCYFSNWAVYRPGVGRYGLEDVPA--DLCTHLVYSFIGLNDKSWEVLVIDPDLD
VEQ-----DGFRKFTQLRQKHPNLKLQVAVGGWAE---G--GSKYSQMVAVRERRLSFIRSVVQFMKEYNFDGFDLDWEY
PGATDR-----------------GG-----T-F-GDKDKFLYFVQELR----RAFVREGRG-----WEITMAVPVAKFRL
QEG-YHVPELCELLDAIHAMTYDLRGN--WAGF---------AD-VHSPLY--------------KRKHD--QWA-YEKL
NVNDGLALWEEMGCPANKLVVGVPFYGRTY-TLS----SSNKNYNMGTYINKEAG-G-GAPGPYTNASGF-LAYYEICT-
EV--QDAA--------KGWTVKWDEQGMV-PYTY---KDT------QWVGYEDEKSVQIKMD-YIKQKGYAGAMTWAIDM
D-------------------------------------------------------------------------------
--------------------------------------------------------------------------------
--------------------------------------------------------------------------------
--------------------------------------------------------------------------------
--------------------------------------------------------------------------------
--------------------------------------------------------------------------------
--------------------------------------------------------------------------------
--------------------------------------------------------------------------------
--------------------------------------------------------------------------------
--------------------------------------------------------------------------------
--------------------------------------------------------------------------------
--------------------------------------------------------------------------------
--------------------------------------------------------------------------------
--------------------------------------------------------------------------------
--------------------------------------------------------------------------------
--------------------------------------------------------------------------------
------------------------------------
>Bactrocera_ole_XP_014089945.1_HexDipTep_2
--------------------------------------------------------------------------------
--------------------------------------------------------------------------------
--------------------------------------------------------------------------------
--------------------------------------------------------------------------------
--------------------------------------------------------------------------------
--------------------------------------------------------------------------------
--------------------------------------------------------------------------------
--------------------------------------------------------------------------------
--------------------------------------------------------------------------------
--------------------------------------------------------------------------------
--------------------------------------------------------------------------------
--------------------------------------------------------------------------------
--------------------------------------------------------------------------------
--------------------------------------------------------------------------------
--------------------------------------------------------------------------------
--------------------------------------------------------------------------------
--------------------------------------------------------------------------------
--------------------------------------------------------------------------------
--------------------------------------------------------------------------------
--------------------------------------------------------------------------------
--------------------------------------------------------------------------------
------------------------------------------------------------------------MEIPLKLL
LLSLTL----TAAFTSIAANEQPARIVCYFSNWAVYRPGVGRYGLEDVPA--DLCTHLVYSFIGLNDKSWEVLVIDPDLD
VEQ-----DGFRKFTQLRQKHPNLKLQVAVGGWAE---G--GSKYSQMVAVRERRLSFIRSVVQFMKEYNFDGFDLDWEY
PGATDR-----------------GG-----T-F-GDKDKFLYFVQELR----RAFVREGRG-----WEITMAVPVAKFRL
QEG-YHVPELCELLDAIHAMTYDLRGN--WAGF---------AD-VHSPLY--------------KRKHD--QWA-YEKL
NVNDGLALWEEMGCPANKLVVGVPFYGRTY-TLS----SSNKNYNMGTYINKEAG-G-GAPGPYTNASGF-LAYYEICT-
EV--QDAA--------KGWTVKWDEQGMV-PYTY---KDT------QWVGYEDEKSVQIKMD-YIKQKGYAGAMTWAIDM
D-------------------------------------------------------------------------------
--------------------------------------------------------------------------------
--------------------------------------------------------------------------------
--------------------------------------------------------------------------------
--------------------------------------------------------------------------------
--------------------------------------------------------------------------------
--------------------------------------------------------------------------------
--------------------------------------------------------------------------------
--------------------------------------------------------------------------------
--------------------------------------------------------------------------------
--------------------------------------------------------------------------------
--------------------------------------------------------------------------------
--------------------------------------------------------------------------------
--------------------------------------------------------------------------------
--------------------------------------------------------------------------------
--------------------------------------------------------------------------------
------------------------------------
>Gene.36885::c6543_BT_Eu_ru_202_g1_i1::g.36885::m.36885_signalP
--------------------------------------------------------------------------------
--------------------------------------------------------------------------------
--------------------------------------------------------------------------------
--------------------------------------------------------------------------------
--------------------------------------------------------------------------------
--------------------------------------------------------------------------------
--------------------------------------------------------------------------------
--------------------------------------------------------------------------------
--------------------------------------------------------------------------------
--------------------------------------------------------------------------------
--------------------------------------------------------------------------------
--------------------------------------------------------------------------------
--------------------------------------------------------------------------------
--------------------------------------------------------------------------------
--------------------------------------------------------------------------------
--------------------------------------------------------------------------------
--------------------------------------------------------------------------------
--------------------------------------------------------------------------------
--------------------------------------------------------------------------------
--------------------------------------------------------------------------------
--------------------------------------------------------------------------------
---------------------------------------------------------------------------MGKLA
AVIPIL----LLGLAGVCLAEQPARIVCYFSNWAIYRPGVGRYEIKDIPA--ELCTHLVYSFIGLDDKSWSVLVIDPEND
IVQ-----GGFKNFTDLKKSYPHLKLQIAVGGWAE---G--GSKYSQMVSQKSRRTSFIDSVVAFMNKHNFDGFDLDWEY
PGATDR-----------------GG-----T-F-GDRDKFFYFVEELR----RKFDEQGKG-----WEITMAVPVAKFRL
NEG-YHVPQLCELLDAIHAMTYDLRGN--WAGF---------AD-VHSPLH--------------KRPHD--QYA-YEKL
NVEDGLALWEDMGCPANKLVVGIPFYGRTF-TLS----ASNNNYKPGTYVNKEAD-G-GAPGPYTNASGF-LAYYEICT-
EV--QDKT--------KGWTVEWDQGGEV-PYTY---KGN------QWVGYEDPKSVQIKMD-FIKQKGYAGAMTWAIDM
DDFHGLCGPENALMKILYYSMNDYKVPEPTRVATEQPEWSKPPSTPSDKDNAIEPANPTRKPAVDPTRAPTQKPATNAPS
KPAVPVPDNVKCNGSDFIPHKDCSKYYRCVHGEPVEQQCQGGTVFHTTKHICVWRDDADRTDC-----------------
--------------------------------------------------------------------------------
--------------------------------------------------------------------------------
--------------------------------------------------------------------------------
--------------------------------------------------------------------------------
--------------------------------------------------------------------------------
--------------------------------------------------------------------------------
--------------------------------------------------------------------------------
--------------------------------------------------------------------------------
--------------------------------------------------------------------------------
--------------------------------------------------------------------------------
--------------------------------------------------------------------------------
--------------------------------------------------------------------------------
--------------------------------------------------------------------------------
--------------------------------------------------------------------------------
------------------------------------
>Gene.74512::c8891_g1_i1_VG_Eu_ru_204::g.74512::m.74512_signalP
--------------------------------------------------------------------------------
--------------------------------------------------------------------------------
--------------------------------------------------------------------------------
--------------------------------------------------------------------------------
--------------------------------------------------------------------------------
--------------------------------------------------------------------------------
--------------------------------------------------------------------------------
--------------------------------------------------------------------------------
--------------------------------------------------------------------------------
--------------------------------------------------------------------------------
--------------------------------------------------------------------------------
--------------------------------------------------------------------------------
--------------------------------------------------------------------------------
--------------------------------------------------------------------------------
--------------------------------------------------------------------------------
--------------------------------------------------------------------------------
--------------------------------------------------------------------------------
--------------------------------------------------------------------------------
--------------------------------------------------------------------------------
--------------------------------------------------------------------------------
--------------------------------------------------------------------------------
---------------------------------------------------------------------------MGKLA
AVIPIL----LLGLAGVCLAEQPARIVCYFSNWAIYRPGVGRYEIKDIPA--ELCTHLVYSFIGLDDKSWSVLVIDPEND
IVQ-----GGFKNFTDLKKSYPHLKLQIAVGGWAE---G--GSKYSQMVSQKSRRTSFIDSVVAFMNKHNFDGFDLDWEY
PGATDR-----------------GG-----T-F-GDRDKFFYFVEELR----RKFDEQGKG-----WEITMAVPVAKFRL
NEG-YHVPQLCELLDAIHAMTYDLRGN--WAGF---------AD-VHSPLH--------------KRPHD--QYA-YEKL
NVEDGLALWEDMGCPANKLVVGIPFYGRTF-TLS----ASNNNYKPGTYVNKEAD-G-GAPGPYTNASGF-LAYYEICT-
EV--QDKT--------KGWTVEWDQGGEV-PYTY---KGN------QWVGYEDPKSVQIKMD-FIKQKGYAGAMTWAIDM
DDFHGLCGPENALMKILYYSMNDYKVPEPTRVATEQPEWSKPPSTPSDKDNAIEPENPTRKPAVDPTRAPTQKPATNAPS
KPAVPVPDNVKCNGSDFIPHKDCSKYYRCVHGEPVEQQCQGGTVFHTTKHICVWRDDADRTDC-----------------
--------------------------------------------------------------------------------
--------------------------------------------------------------------------------
--------------------------------------------------------------------------------
--------------------------------------------------------------------------------
--------------------------------------------------------------------------------
--------------------------------------------------------------------------------
--------------------------------------------------------------------------------
--------------------------------------------------------------------------------
--------------------------------------------------------------------------------
--------------------------------------------------------------------------------
--------------------------------------------------------------------------------
--------------------------------------------------------------------------------
--------------------------------------------------------------------------------
--------------------------------------------------------------------------------
------------------------------------
>Gene.61049::c10500_BT_Ma_ar_201_g1_i1::g.61049::m.61049_signalP
--------------------------------------------------------------------------------
--------------------------------------------------------------------------------
--------------------------------------------------------------------------------
--------------------------------------------------------------------------------
--------------------------------------------------------------------------------
--------------------------------------------------------------------------------
--------------------------------------------------------------------------------
--------------------------------------------------------------------------------
--------------------------------------------------------------------------------
--------------------------------------------------------------------------------
--------------------------------------------------------------------------------
--------------------------------------------------------------------------------
--------------------------------------------------------------------------------
--------------------------------------------------------------------------------
--------------------------------------------------------------------------------
--------------------------------------------------------------------------------
--------------------------------------------------------------------------------
--------------------------------------------------------------------------------
--------------------------------------------------------------------------------
--------------------------------------------------------------------------------
--------------------------------------------------------------------------------
---------------------------------------------------------------------------MGKFA
AVIPIL----LLGLAGACLAEQPSRIVCYFSNWAIYRPGVGRYEIKDIPA--ELCTHLVYSFIGLDDKSWGVLVIDPEND
IAQ-----GGFKNFTDLKKTYPHLKLQVAVGGWAE---G--GSKYSQMVSQKSRRTSFINSVVAFMNKYNFDGFDLDWEY
PGASDR-----------------GG-----S-F-GDRDKFFYFVEELR----RKFDEQGKG-----WEITMAVPVAKFRL
NEG-YHVPQLCELLDAIHAMTYDLRGN--WAGF---------AD-VHSPLH--------------KRPHD--QYA-YEKL
NVEDGLALWEEMGCPANKLVVGIPFYGRTF-TLS----ASNNNYKPGTYVNKEAD-G-GAPGPYTNASGF-LAYYEICT-
EV--QDKT--------KGWTVEWDQGGEV-PYTY---KGN------QWVGYEDPKSVQIKMD-FIKQKGYAGAMTWAIDM
DDFHGLCGPENALMKILYYNMNDYKVPEPTRVATEQPEWSKPPSTPSDRDNAIEPENPTRKPAVDPTRPPTQKPATNAPS
KP-VPVPDNVKCNGSDFIPHKDCSKYYRCVHGEPVEQQCQGGTVFHTTKHICVWRDDADRSDC-----------------
--------------------------------------------------------------------------------
--------------------------------------------------------------------------------
--------------------------------------------------------------------------------
--------------------------------------------------------------------------------
--------------------------------------------------------------------------------
--------------------------------------------------------------------------------
--------------------------------------------------------------------------------
--------------------------------------------------------------------------------
--------------------------------------------------------------------------------
--------------------------------------------------------------------------------
--------------------------------------------------------------------------------
--------------------------------------------------------------------------------
--------------------------------------------------------------------------------
--------------------------------------------------------------------------------
------------------------------------
>Trichogramma_pre_XP_014224042.1_HexHymTri
--------------------------------------------------------------------------------
--------------------------------------------------------------------------------
--------------------------------------------------------------------------------
--------------------------------------------------------------------------------
--------------------------------------------------------------------------------
--------------------------------------------------------------------------------
--------------------------------------------------------------------------------
--------------------------------------------------------------------------------
--------------------------------------------------------------------------------
--------------------------------------------------------------------------------
--------------------------------------------------------------------------------
--------------------------------------------------------------------------------
--------------------------------------------------------------------------------
--------------------------------------------------------------------------------
--------------------------------------------------------------------------------
--------------------------------------------------------------------------------
--------------------------------------------------------------------------------
--------------------------------------------------------------------------------
--------------------------------------------------------------------------------
--------------------------------------------------------------------------------
--------------------------------------------------------------------------------
-----------------------------------------------------------------------MYKSTGKLL
LSLGAL----AALFAITASAEQPGRVVCYFSNWAVYRPGIGKYGIDDVPA--DLCTHLIYSFIGVSNVTWEILVIDPEVD
LEQ-----NGFRNFTQLKAKYPHLKTEVAVGGWAE---G--GRKYSALVHSKERRQTFIRSVVQFMKKYDFDGFDLDWEY
PGAADR-----------------GG-----S-F-SDKDVFFYFVEELR----RAFDREGRG-----WEITMAVPLAKFRL
QEG-YHVPELCENVDAIHVMSYDLRGN--WGGF---------AD-VHSPLY--------------KRPHD--QWA-YEKL
NVNDGLQLWEDMGCPANKLVVGVPFYGRSF-TLS----NSNTNYNPGTYINKEAG-G-GAPGKYTGAKGF-LAYYEICT-
EV--DDPN--------GGWTKKWDEYGRV-PYAY---KGT------QWVGYEDPESLKIKMD-WIKSKGYLGAMTWAIDM
D-------------------------------------------------------------------------------
--------------------------------------------------------------------------------
--------------------------------------------------------------------------------
--------------------------------------------------------------------------------
--------------------------------------------------------------------------------
--------------------------------------------------------------------------------
--------------------------------------------------------------------------------
--------------------------------------------------------------------------------
--------------------------------------------------------------------------------
--------------------------------------------------------------------------------
--------------------------------------------------------------------------------
--------------------------------------------------------------------------------
--------------------------------------------------------------------------------
--------------------------------------------------------------------------------
--------------------------------------------------------------------------------
--------------------------------------------------------------------------------
------------------------------------
>Papilio_mac_KPJ10750.1_HexLep
--------------------------------------------------------------------------------
--------------------------------------------------------------------------------
--------------------------------------------------------------------------------
--------------------------------------------------------------------------------
--------------------------------------------------------------------------------
--------------------------------------------------------------------------------
--------------------------------------------------------------------------------
--------------------------------------------------------------------------------
--------------------------------------------------------------------------------
--------------------------------------------------------------------------------
--------------------------------------------------------------------------------
--------------------------------------------------------------------------------
--------------------------------------------------------------------------------
--------------------------------------------------------------------------------
--------------------------------------------------------------------------------
--------------------------------------------------------------------------------
--------------------------------------------------------------------------------
--------------------------------------------------------------------------------
--------------------------------------------------------------------------------
--------------------------------------------------------------------------------
--------------------------------------------------------------------------------
--------------------------------------------------------------------------------
-----------MFEATRLMADSRARIVCYFSNWAVYRPGVGRYGIEDIPV--DKCTHIIYSFIGVTEHSKEVLIIDPELD
VEQ-----NGFKNFTALRGSHPDVKFMVAVGGWAE---G--GSKYSQMVAQKSSRLSFVRSVVDFLNKYEFDGLDLDWEY
PGAADR-----------------GG-----S-F-SDKDRFLYLVQELR----RAFIREGKG-----WELTAAVPVAAFRL
MEG-YHVPDLCRELDAIHAMTYDLRGN--WAGF---------AD-VHSPLY--------------KRPHD--QWA-YEKL
NVNDGLNLWEEKGCPSNKLVVGIPFYGRSF-TLS----AGNNNYGLGTYINKEAG-G-GDPAPYTNATGF-WAYYEICT-
EV--DEKD--------SGWTKKWDEHGKC-PYAY---KGT------QWVGYEDPRSVEIKMD-WIKQKGYLGAMTWAIDM
D-------------------------------------------------------------------------------
--------------------------------------------------------------------------------
--------------------------------------------------------------------------------
--------------------------------------------------------------------------------
--------------------------------------------------------------------------------
--------------------------------------------------------------------------------
--------------------------------------------------------------------------------
--------------------------------------------------------------------------------
--------------------------------------------------------------------------------
--------------------------------------------------------------------------------
--------------------------------------------------------------------------------
--------------------------------------------------------------------------------
--------------------------------------------------------------------------------
--------------------------------------------------------------------------------
--------------------------------------------------------------------------------
--------------------------------------------------------------------------------
------------------------------------
>Chilo_sup_ALO79342.1_HexLep
--------------------------------------------------------------------------------
--------------------------------------------------------------------------------
--------------------------------------------------------------------------------
--------------------------------------------------------------------------------
--------------------------------------------------------------------------------
--------------------------------------------------------------------------------
--------------------------------------------------------------------------------
--------------------------------------------------------------------------------
--------------------------------------------------------------------------------
--------------------------------------------------------------------------------
--------------------------------------------------------------------------------
--------------------------------------------------------------------------------
--------------------------------------------------------------------------------
--------------------------------------------------------------------------------
--------------------------------------------------------------------------------
--------------------------------------------------------------------------------
--------------------------------------------------------------------------------
--------------------------------------------------------------------------------
--------------------------------------------------------------------------------
--------------------------------------------------------------------------------
--------------------------------------------------------------------------------
----------------------------------------------------------------------------MRVI
LATLAI----LAV-GSTAESDSKARTVCYFSNWAVYRPGVGRYGIEDIPV--DLCTHIIYSFIGVTENTSEVLVIDPELD
VDK-----SGFKNFTALRSSHPSVKFMVAVGGWAE---G--GSKYSKMVAQKNTRMAFVRSVVDFLKKYDFDGLDLDWEY
PGAADR-----------------GG-----S-F-SDKDKFLYLVQELR----RAFIRAGKG-----WELTAAVPLANFRL
MEG-YHVPELCQELDAIHVMSYDLRGN--WAGF---------AD-VHSPLY--------------KRPHD--QWA-YEKL
NVNDGLKLWEDKGCPTNKLVVGIPFYGRSF-TLS----AGNNNYGLGTYINKEAG-G-GDPAPYTNATGF-WAYYEICT-
EV--DKEE--------SGWTKKWDEHGKC-PYAY---KGT------QWVGYEDPRSVEIKMN-WIKEKGYLGAMTWAIDM
D-------------------------------------------------------------------------------
--------------------------------------------------------------------------------
--------------------------------------------------------------------------------
--------------------------------------------------------------------------------
--------------------------------------------------------------------------------
--------------------------------------------------------------------------------
--------------------------------------------------------------------------------
--------------------------------------------------------------------------------
--------------------------------------------------------------------------------
--------------------------------------------------------------------------------
--------------------------------------------------------------------------------
--------------------------------------------------------------------------------
--------------------------------------------------------------------------------
--------------------------------------------------------------------------------
--------------------------------------------------------------------------------
--------------------------------------------------------------------------------
------------------------------------
>Helicoverpa_arm_ALY11060.1_HexLep
--------------------------------------------------------------------------------
--------------------------------------------------------------------------------
--------------------------------------------------------------------------------
--------------------------------------------------------------------------------
--------------------------------------------------------------------------------
--------------------------------------------------------------------------------
--------------------------------------------------------------------------------
--------------------------------------------------------------------------------
--------------------------------------------------------------------------------
--------------------------------------------------------------------------------
--------------------------------------------------------------------------------
--------------------------------------------------------------------------------
--------------------------------------------------------------------------------
--------------------------------------------------------------------------------
--------------------------------------------------------------------------------
--------------------------------------------------------------------------------
--------------------------------------------------------------------------------
--------------------------------------------------------------------------------
--------------------------------------------------------------------------------
--------------------------------------------------------------------------------
--------------------------------------------------------------------------------
----------------------------------------------------------------------------MRVI
LATLAV----LAVATTAIEADSKARIVCYFSNWAVYRPGVGRYGIEDIPV--DLCTHIIYSFIGVTEKSNEVLIIDPELD
VDK-----NGFRNFTALRKSHPNVKFTVAVGGWAE---G--GSKYSHMVAQKQTRMAFVRSVVDFLKKYDFDGLDLDWEY
PGAADR-----------------GG-----S-F-SDKDRFLFLVQELR----RAFIREKRG-----WELTAAVPLANFRL
MEG-YHVPDLCQELDAIHVMSYDLRGN--WAGF---------AD-VHSPLY--------------KRPHD--QWA-YEEL
NVNDGLALWEEKGCPSNKLVVGIPFYGRSF-TLS----AGNNNYGLGTYINKEAG-G-GDPAPYTNATGF-WAYYEICT-
EV--DKEG--------SGWTKKWDDAGKC-PYAY---KGT------QWVGYEDPRSVEIKMN-WIKEKGYLGAMTWAIDM
D-------------------------------------------------------------------------------
--------------------------------------------------------------------------------
--------------------------------------------------------------------------------
--------------------------------------------------------------------------------
--------------------------------------------------------------------------------
--------------------------------------------------------------------------------
--------------------------------------------------------------------------------
--------------------------------------------------------------------------------
--------------------------------------------------------------------------------
--------------------------------------------------------------------------------
--------------------------------------------------------------------------------
--------------------------------------------------------------------------------
--------------------------------------------------------------------------------
--------------------------------------------------------------------------------
--------------------------------------------------------------------------------
--------------------------------------------------------------------------------
------------------------------------
>Nilaparvata_lug_AJO25040.1_HexAuc
--------------------------------------------------------------------------------
--------------------------------------------------------------------------------
--------------------------------------------------------------------------------
--------------------------------------------------------------------------------
--------------------------------------------------------------------------------
--------------------------------------------------------------------------------
--------------------------------------------------------------------------------
--------------------------------------------------------------------------------
--------------------------------------------------------------------------------
--------------------------------------------------------------------------------
--------------------------------------------------------------------------------
--------------------------------------------------------------------------------
--------------------------------------------------------------------------------
--------------------------------------------------------------------------------
--------------------------------------------------------------------------------
--------------------------------------------------------------------------------
--------------------------------------------------------------------------------
--------------------------------------------------------------------------------
--------------------------------------------------------------------------------
--------------------------------------------------------------------------------
--------------------------------------------------------------------------------
--------------------------------------------------------------------MENNYSRCMKIA
ASLLFF-----ATFFTCAHAEKDARIVCYFSNWAIYREGVGRYTIDDIPP--GMCTHLVYSFIGVSNVTWEVLVLDPEVD
VES-----HGYSNFTALKQKMPGLKVELAVGGWGE---G--GRKYSQLVSMKERRDSFIRSVVEYMHKYNFDGFDLDWEY
PGAADR-----------------GG-----S-F-SDKDRFFYFVEELR----TAFVKEGKG-----WEITMAVPLAKFRL
NEG-YHVPELCELVDAIHVMSYDLRGN--WAGF---------AD-VHSPLY--------------KRPHD--QWA-YEKL
NVNDGLQLWVDYGCPPDKLVVGVPFYGRSF-TLS----AGNSNYNPGTYINKEAG-G-GAPGNYTKAKGF-LAYYEICV-
AL--QEKN--------SEWVEKWDDAGFC-PYAY---KGT------QWVGYENEKSLQIKMG-WIKEKGYAGAMTWAIDM
D-------------------------------------------------------------------------------
--------------------------------------------------------------------------------
--------------------------------------------------------------------------------
--------------------------------------------------------------------------------
--------------------------------------------------------------------------------
--------------------------------------------------------------------------------
--------------------------------------------------------------------------------
--------------------------------------------------------------------------------
--------------------------------------------------------------------------------
--------------------------------------------------------------------------------
--------------------------------------------------------------------------------
--------------------------------------------------------------------------------
--------------------------------------------------------------------------------
--------------------------------------------------------------------------------
--------------------------------------------------------------------------------
--------------------------------------------------------------------------------
------------------------------------
>Halyomorpha_hal_XP_014282954.1_HexHetPen
--------------------------------------------------------------------------------
--------------------------------------------------------------------------------
--------------------------------------------------------------------------------
--------------------------------------------------------------------------------
--------------------------------------------------------------------------------
--------------------------------------------------------------------------------
--------------------------------------------------------------------------------
--------------------------------------------------------------------------------
--------------------------------------------------------------------------------
--------------------------------------------------------------------------------
--------------------------------------------------------------------------------
--------------------------------------------------------------------------------
--------------------------------------------------------------------------------
--------------------------------------------------------------------------------
--------------------------------------------------------------------------------
--------------------------------------------------------------------------------
--------------------------------------------------------------------------------
--------------------------------------------------------------------------------
--------------------------------------------------------------------------------
--------------------------------------------------------------------------------
--------------------------------------------------------------------------------
---------------------------------------------------------------------------MSVNY
LLFFGI----IASFCYVSVESNQARVVCYFSNWAIYRPGIGRYTIDDIPG--DMCTHVIYSFIGVSNVTWEVLILDPEVD
EEQ-----GGFRNFTNLKTKYPNLKTSLAVGGWGE---G--GRKYSALVSMKERRKSFIASVVEMMNKYGFDGFDLDWEY
PGAADR-----------------GG-----S-F-SDKDRFFYFVEELR----RAFDAQNKG-----WEITMAVPLAKFRL
NEG-YHVPELCENIDAVHVMAYDLRGN--WAGF---------AD-VHSPLY--------------RRPHD--QYA-YELL
NVNDGLQLWVDFGCSPDKLVVGVPFYGRSF-TIS----QGNSNYGLGTYINKEAG-G-GAPANYTKAKGF-LSYYEICM-
EL--EKEN--------NGWEQKWDEHGFC-PYTY---KGT------QWIGYENEKSLQIKMD-WIKSKGYAGAMVWAIDM
D-------------------------------------------------------------------------------
--------------------------------------------------------------------------------
--------------------------------------------------------------------------------
--------------------------------------------------------------------------------
--------------------------------------------------------------------------------
--------------------------------------------------------------------------------
--------------------------------------------------------------------------------
--------------------------------------------------------------------------------
--------------------------------------------------------------------------------
--------------------------------------------------------------------------------
--------------------------------------------------------------------------------
--------------------------------------------------------------------------------
--------------------------------------------------------------------------------
--------------------------------------------------------------------------------
--------------------------------------------------------------------------------
--------------------------------------------------------------------------------
------------------------------------
>Melipona_qua_KOX72270.1_HexHymApi
--------------------------------------------------------------------------------
--------------------------------------------------------------------------------
--------------------------------------------------------------------------------
--------------------------------------------------------------------------------
--------------------------------------------------------------------------------
--------------------------------------------------------------------------------
--------------------------------------------------------------------------------
--------------------------------------------------------------------------------
--------------------------------------------------------------------------------
--------------------------------------------------------------------------------
--------------------------------------------------------------------------------
--------------------------------------------------------------------------------
--------------------------------------------------------------------------------
--------------------------------------------------------------------------------
--------------------------------------------------------------------------------
--------------------------------------------------------------------------------
--------------------------------------------------------------------------------
--------------------------------------------------------------------------------
--------------------------------------------------------------------------------
--------------------------------------------------------------------------------
--------------------------------------------------------------------------------
-------------------------------------------------------------------------MSLGKNF
LVLPLL-----LVVLIYTTANQPPRIVCYFSNWAIYRPDVGSYKVDDIPA--DLCTHLIYSFIGVSNVTWEVFVLDPELD
INK-----GNFLAFTNLKSKYPHLKTSVAIGGWGE---G--GRKYSALVSSKERRDTFVKSIV---DKYGFDGLDLDWEY
PGASDR-----------------GG-----R-F-SDKDNFFYFVEELR----RAFDKEHKG-----WELTIAVPLAKFRL
DEG-YHVPELCKLMDAVHVMAYDLRGN--WAGF---------AD-VHSPLY--------------RRPHD--QWA-YEKL
NVNDGLRLWEEKGCPAKKLILGIPLYGRTF-TLS----SSNTNYEPGTYINKEAG-G-GNPGNYTQAKGF-LSYYEICQ-
NL--QAPG--------SNWTQKFDNIGKV-PYMY---QGT------QWVGYENEESVKHKID-FLKNSGYGGAMVWAIDM
D-------------------------------------------------------------------------------
--------------------------------------------------------------------------------
--------------------------------------------------------------------------------
--------------------------------------------------------------------------------
--------------------------------------------------------------------------------
--------------------------------------------------------------------------------
--------------------------------------------------------------------------------
--------------------------------------------------------------------------------
--------------------------------------------------------------------------------
--------------------------------------------------------------------------------
--------------------------------------------------------------------------------
--------------------------------------------------------------------------------
--------------------------------------------------------------------------------
--------------------------------------------------------------------------------
--------------------------------------------------------------------------------
--------------------------------------------------------------------------------
------------------------------------
>Microplitis_dem_XP_014298979.1_HexHymBra
--------------------------------------------------------------------------------
--------------------------------------------------------------------------------
--------------------------------------------------------------------------------
--------------------------------------------------------------------------------
--------------------------------------------------------------------------------
--------------------------------------------------------------------------------
--------------------------------------------------------------------------------
--------------------------------------------------------------------------------
--------------------------------------------------------------------------------
--------------------------------------------------------------------------------
--------------------------------------------------------------------------------
--------------------------------------------------------------------------------
--------------------------------------------------------------------------------
--------------------------------------------------------------------------------
--------------------------------------------------------------------------------
--------------------------------------------------------------------------------
--------------------------------------------------------------------------------
--------------------------------------------------------------------------------
--------------------------------------------------------------------------------
--------------------------------------------------------------------------------
--------------------------------------------------------------------------------
------------------------------------------------------------------------MFRLFKFI
FVILMV----AALVGSIQSTKQPARVVCYFSNWAIYRPGLGSYGIKDVRG--DLCTHVIYSFIGISNVTWEYLILDPDID
VKK-----NGFYEFVGLKRKFPGLKTEIAIGGWGE---G--GKKYSSLVSSSERRSIFIKSIVALMNQYGFDGFDLDWEY
PGATDR-----------------GG-----K-Y-SDKNNFYYLVEELR----RAFTRERKG-----WEITMAVPVAKFRL
AEG-YHVPEICDNVDAIHVMAYDLRGN--WVGF---------AD-VHSPLY--------------KRPHD--HYA-YETL
NVNDGLQLWVDSGCPPNKLVVGIPFYGRSY-TLS----ASNNNYHLGTYINKEAG-G-GMAGKYTGAKGF-LAYYEICP-
LI--RGA---------DKWVKKWDNVGKV-PYAY---KDT------QWVGYEDPESIQIKVD-WIKSKGYAGAMVWALDM
D-------------------------------------------------------------------------------
--------------------------------------------------------------------------------
--------------------------------------------------------------------------------
--------------------------------------------------------------------------------
--------------------------------------------------------------------------------
--------------------------------------------------------------------------------
--------------------------------------------------------------------------------
--------------------------------------------------------------------------------
--------------------------------------------------------------------------------
--------------------------------------------------------------------------------
--------------------------------------------------------------------------------
--------------------------------------------------------------------------------
--------------------------------------------------------------------------------
--------------------------------------------------------------------------------
--------------------------------------------------------------------------------
--------------------------------------------------------------------------------
------------------------------------
>Dinoponera_qua_XP_014478914.1_HexHymFor
--------------------------------------------------------------------------------
--------------------------------------------------------------------------------
--------------------------------------------------------------------------------
--------------------------------------------------------------------------------
--------------------------------------------------------------------------------
--------------------------------------------------------------------------------
--------------------------------------------------------------------------------
--------------------------------------------------------------------------------
--------------------------------------------------------------------------------
--------------------------------------------------------------------------------
--------------------------------------------------------------------------------
--------------------------------------------------------------------------------
--------------------------------------------------------------------------------
--------------------------------------------------------------------------------
--------------------------------------------------------------------------------
--------------------------------------------------------------------------------
--------------------------------------------------------------------------------
--------------------------------------------------------------------------------
--------------------------------------------------------------------------------
--------------------------------------------------------------------------------
--------------------------------------------------------------------------------
----------------------------------------------------------------------MLTAMTGKLL
FSVPVF----LALLA--YGAAEAPRFVCYFSNWAIYRPDIGSYGIDDIPG--DMCTHVIYSFIGVSNVTWGVLILDEELD
VQQ-----GGFNKFVALKQKYPHLKTQVAIGGWAE---G--GRKYSSMVSDPAKRTSLIQSIVGFMELYGFDGFDLDWEY
PSATDR-----------------GG-----T-F-SDKNNFFYFVEELR----MAFDKKGKG-----WEITMAVPMATFRL
NEG-YHVPELCELCDAIHVMSYDLRGN--WGGF---------AD-VHSPLY--------------RRPHD--QYA-YEKL
NVHDGLQLWEEKGCPAHKLIVGIPLYGRSF-TLS----QGNKDYKPGTYINKEAG-G-GDAGKYTGAKGF-LAYYEICM-
KL--QNE---------DGWTKAYDDIGKV-PYAY---KGT------QWVGYEDADSIVHKMN-FLKEKHYGGVMVWATDM
D-------------------------------------------------------------------------------
--------------------------------------------------------------------------------
--------------------------------------------------------------------------------
--------------------------------------------------------------------------------
--------------------------------------------------------------------------------
--------------------------------------------------------------------------------
--------------------------------------------------------------------------------
--------------------------------------------------------------------------------
--------------------------------------------------------------------------------
--------------------------------------------------------------------------------
--------------------------------------------------------------------------------
--------------------------------------------------------------------------------
--------------------------------------------------------------------------------
--------------------------------------------------------------------------------
--------------------------------------------------------------------------------
--------------------------------------------------------------------------------
------------------------------------
>Tetranychus_urt_H6WAG5-1_CheAca
--------------------------------------------------------------------------------
--------------------------------------------------------------------------------
--------------------------------------------------------------------------------
--------------------------------------------------------------------------------
--------------------------------------------------------------------------------
--------------------------------------------------------------------------------
--------------------------------------------------------------------------------
--------------------------------------------------------------------------------
--------------------------------------------------------------------------------
--------------------------------------------------------------------------------
--------------------------------------------------------------------------------
--------------------------------------------------------------------------------
--------------------------------------------------------------------------------
--------------------------------------------------------------------------------
--------------------------------------------------------------------------------
--------------------------------------------------------------------------------
--------------------------------------------------------------------------------
--------------------------------------------------------------------------------
--------------------------------------------------------------------------------
--------------------------------------------------------------------------------
--------------------------------------------------------------------------------
----------------------------------------------------------------------MARMINLTIS
ILFTLSA--LAYSEVNCNKTQADGKVVCYFAAWANYRKPPYNYDIDSISG--DLCTHVIYSFIGINEKTSELESIDPEYD
YVR-----KGYEKFVSLREKWPQLKVLIAVGGWAE---G--GAKYSNMVSDEGRRQKFVTSVVSFLQKYKFDGFDLDWEY
PGATDR-----------------QG-----K-Y-ADKENFLKLVKELR----TEFDKHN-------YILSAAVPVAKFRL
QEG-YEVYDLARLLDQIHVMTYDLRGN--WAGFADVHSPLYLAD-VHSPLY--------------PRSFD--EYA-YEKL
NVRDGLQLWVSMGTPKHKLIVGVPFYGRSY-TLG----SKDNN-GLKAPIKKWIG-G-GQAGPYTGESGI-LAYYEICT-
QV--KS----------NNWTRKWDDVGKV-PYAY---YQD------QWVGYEDEESMQIKMK-FIKDEGYGGAMTWSLDL
D-------------------------------------------------------------------------------
--------------------------------------------------------------------------------
--------------------------------------------------------------------------------
--------------------------------------------------------------------------------
--------------------------------------------------------------------------------
--------------------------------------------------------------------------------
--------------------------------------------------------------------------------
--------------------------------------------------------------------------------
--------------------------------------------------------------------------------
--------------------------------------------------------------------------------
--------------------------------------------------------------------------------
--------------------------------------------------------------------------------
--------------------------------------------------------------------------------
--------------------------------------------------------------------------------
--------------------------------------------------------------------------------
--------------------------------------------------------------------------------
------------------------------------
>Panonychus_cit_AJF93427.1_CheAca
--------------------------------------------------------------------------------
--------------------------------------------------------------------------------
--------------------------------------------------------------------------------
--------------------------------------------------------------------------------
--------------------------------------------------------------------------------
--------------------------------------------------------------------------------
--------------------------------------------------------------------------------
--------------------------------------------------------------------------------
--------------------------------------------------------------------------------
--------------------------------------------------------------------------------
--------------------------------------------------------------------------------
--------------------------------------------------------------------------------
--------------------------------------------------------------------------------
--------------------------------------------------------------------------------
--------------------------------------------------------------------------------
--------------------------------------------------------------------------------
--------------------------------------------------------------------------------
--------------------------------------------------------------------------------
--------------------------------------------------------------------------------
--------------------------------------------------------------------------------
--------------------------------------------------------------------------------
----------------------------------------------------------------------MKQLINLVVF
VFLILFT--IVNCEVKNVTNQIPGKIVCYFAAWANYRKPPMNYDIDNISG--DLCTHVIYSFVGMNEKTFELESIDPEYD
YVR-----KGYEKFVGLREKWPQLKVMIAVGGWAE---G--GAKYSNMVADEGRRKTFISSVVSFLRKYKFDGFDLDWEY
PGATDR-----------------QG-----K-Y-SDKENFLKLVKEMK----AAFDDDK-------YILSAAVPVAKFRL
QEG-YEVYDLARYLDQIHVMTYDLRGN--WAGF---------AD-VHSPLY--------------PRSFD--EYA-YEKP
NVRDGLQLWASMGTPKHKLIVGVPFYGRSY-TLG----SKENN-GLKAPIKKWIG-G-GEAGNYTGESGI-LAYYEICN-
QV--KS----------KNWTRKWDDAGKV-PFAY---YQD------QWVGYEDEESLSIKMK-FIRDQGYGGAMTWSLDL
D-------------------------------------------------------------------------------
--------------------------------------------------------------------------------
--------------------------------------------------------------------------------
--------------------------------------------------------------------------------
--------------------------------------------------------------------------------
--------------------------------------------------------------------------------
--------------------------------------------------------------------------------
--------------------------------------------------------------------------------
--------------------------------------------------------------------------------
--------------------------------------------------------------------------------
--------------------------------------------------------------------------------
--------------------------------------------------------------------------------
--------------------------------------------------------------------------------
--------------------------------------------------------------------------------
--------------------------------------------------------------------------------
--------------------------------------------------------------------------------
------------------------------------
>Xibalbanus_tul_DMPC15247373_CruRem
--------------------------------------------------------------------------------
--------------------------------------------------------------------------------
--------------------------------------------------------------------------------
--------------------------------------------------------------------------------
--------------------------------------------------------------------------------
--------------------------------------------------------------------------------
--------------------------------------------------------------------------------
--------------------------------------------------------------------------------
--------------------------------------------------------------------------------
--------------------------------------------------------------------------------
--------------------------------------------------------------------------------
--------------------------------------------------------------------------------
--------------------------------------------------------------------------------
--------------------------------------------------------------------------------
--------------------------------------------------------------------------------
--------------------------------------------------------------------------------
--------------------------------------------------------------------------------
--------------------------------------------------------------------------------
--------------------------------------------------------------------------------
--------------------------------------------------------------------------------
--------------------------------------------------------------------------------
--------------------------------------------------------------------------------
--------------------------------------------------------------------------------
--------------------------------------------------------------------------------
--------------------------------------------------------------------------------
-----------------------------------------------------------------------------EKL
NVDDGMHLWEEFGCQRDKLILGTAFYGRTY-TLG----NPDNN-GLGANIVKWVG-G-GDAGPYTGAKGF-LSYYEICN-
FH--KTE---------EGWTKKYDDHGKV-PYTF---KEL------LWAGYEDADSLKIKMD-YVRSQGYGGAMVWAIDM
D-------------------------------------------------------------------------------
--------------------------------------------------------------------------------
--------------------------------------------------------------------------------
--------------------------------------------------------------------------------
--------------------------------------------------------------------------------
--------------------------------------------------------------------------------
--------------------------------------------------------------------------------
--------------------------------------------------------------------------------
--------------------------------------------------------------------------------
--------------------------------------------------------------------------------
--------------------------------------------------------------------------------
--------------------------------------------------------------------------------
--------------------------------------------------------------------------------
--------------------------------------------------------------------------------
--------------------------------------------------------------------------------
--------------------------------------------------------------------------------
------------------------------------
>Aedes_aeg_A0A0P6J6D01_HexDipCul
--------------------------------------------------------------------------------
--------------------------------------------------------------------------------
--------------------------------------------------------------------------------
--------------------------------------------------------------------------------
--------------------------------------------------------------------------------
--------------------------------------------------------------------------------
--------------------------------------------------------------------------------
--------------------------------------------------------------------------------
--------------------------------------------------------------------------------
--------------------------------------------------------------------------------
--------------------------------------------------------------------------------
--------------------------------------------------------------------------------
--------------------------------------------------------------------------------
--------------------------------------------------------------------------------
--------------------------------------------------------------------------------
--------------------------------------------------------------------------------
--------------------------------------------------------------------------------
--------------------------------------------------------------------------------
--------------------------------------------------------------------------------
--------------------------------------------------------------------------------
--------------------------------------------------------------------------------
------------------------------------------------------------------------MGLKDNVM
VFMAAFY--ALIALASAIDDGASRRMVCHYTTWSQGRSGGASYRVENVPG--NLCTHVVYNFIGIDEDTYKLVPLQREID
IVQ-----DGFGRFVDLKKTYPELKTTIAVGGWGH---G--GTKFSKMAAFRDRRKIFVQSVVNFLEEYGFDGLEIAWLY
PGNPER-----------------GG-----N-S-NDKDNLIYLVEELK----RAFQSRGRG-----WEVTVQVPLDKTRL
AIG-YDIEDLCDAAHFVHLIGYDMRGW--WNNF---------AD-VHSPMA--------------DRSHD--VAN-FRGI
NVRDGVQHLLTNRCTPGKMVLGVALFGRTY-MLA----NSQQN---SIG-SRTTG-P-GPAGTYTHEAGY-LGYCEICR-
KFLSRSPIAQ------SPWPKLWDDVGLC-PYTY---RGR------EWIGYEDEQSLQEKVN-LVKEKQLAGIYAFSLDL
D-------------------------------------------------------------------------------
--------------------------------------------------------------------------------
--------------------------------------------------------------------------------
--------------------------------------------------------------------------------
--------------------------------------------------------------------------------
--------------------------------------------------------------------------------
--------------------------------------------------------------------------------
--------------------------------------------------------------------------------
--------------------------------------------------------------------------------
--------------------------------------------------------------------------------
--------------------------------------------------------------------------------
--------------------------------------------------------------------------------
--------------------------------------------------------------------------------
--------------------------------------------------------------------------------
--------------------------------------------------------------------------------
--------------------------------------------------------------------------------
------------------------------------
>Gene.11803::c2822_BT_Eu_ru_202_g1_i1::g.11803::m.11803_signalP
--------------------------------------------------------------------------------
--------------------------------------------------------------------------------
--------------------------------------------------------------------------------
--------------------------------------------------------------------------------
--------------------------------------------------------------------------------
--------------------------------------------------------------------------------
--------------------------------------------------------------------------------
--------------------------------------------------------------------------------
--------------------------------------------------------------------------------
--------------------------------------------------------------------------------
--------------------------------------------------------------------------------
--------------------------------------------------------------------------------
--------------------------------------------------------------------------------
--------------------------------------------------------------------------------
--------------------------------------------------------------------------------
--------------------------------------------------------------------------------
--------------------------------------------------------------------------------
--------------------------------------------------------------------------------
--------------------------------------------------------------------------------
--------------------------------------------------------------------------------
-----------------------------------------------------------MLPPRLIRLALVICIVVAIIS
QVGSAETKRRRLRRPTTASSGSRTNIVAAKKAASSRVQDR------IDQQPSSSAQRFRVRSKLRGGAAAAGGATALAL-
---------ASKTKKTKNEDKGSSKIVCYYTNWSQYRTKVGKFLPEDIPA--DLCTHIIFAFGWL--KKGKM-SSFESND
ETKEG-TPGLYARIMALKKANPKLKVLLAIGGWSF---G--TQKFKEMSATRYARQTFIYSTIPFLRKRGFDGLDMDWEY
PKG-----------------------------S-DDKKNFVFLLKELK----EAFDAEAQEIRKPRLLLTAAVPVGPDNV
RGG-YDVPAVASYLDFINLMAYDFHGK--WERE---------TG-HNAPLY--------------APSSD--SEW-RKQL
SVDHAANMWVKMGAPKEKLIIGMPTYGRTF-TLS----NPSKH---GVN-APASA-G-GKAGEYTKESGF-LAYYEICE-
ML--LN-----------GAVYVWDDEMKV-PYLV---DGD------QWVGFDDERAIRNKMK-WIKDNNFGGAMVWTIDM
DDFAGTVCGGNVKYPLIGAMREELLGISRGKDAKDVDWTKVAASFDDEEEEELPAKPAPIKISVQELLAKVQKPNKSFKI
KAGLATIDRNSRPAQVFCYLTSWSAKRPGAGKFDPKDVDATLCTHVVYAFATLKDHKLSEAAENDPDNYDNVIALRERNP
DLQILLAIGGWAFGSTPFKELTSNVFRMNQFVYEAIEFLREYQFNGLDVDWEYPRGADDRAAYINLLKELRVAFEGEAKT
SGQPRLLLSAAVPASFEAIAAGYDVPEISKYLDFINVMTYDFHGQWERTVGHNSPLYPLESATGYQKKLTVDYSAREWVK
QGAPKEKLLIGMPTYGRSFELVNTTQFDIGAPASGGGKPGKFTNEAGFLSYYEICAFLAAPNTTLVWDSEQQVPFAYRNN
QWVGFDDERSLKTKMEWLKDQGFGGIMVWSIDMDDFSGRCGGGKYPLLNALNQELDGYKVPLEYDGPYETHGPRGAYTTK
DPNEVTCEEEDGHISYHPDKNDCTHYYMCEGERKHHMPCPANLVFNPSENVCDWPENVDGCQHHTPAPPTN---------
--------------------------------------------------------------------------------
--------------------------------------------------------------------------------
--------------------------------------------------------------------------------
--------------------------------------------------------------------------------
--------------------------------------------------------------------------------
--------------------------------------------------------------------------------
--------------------------------------------------------------------------------
--------------------------------------------------------------------------------
--------------------------------------------------------------------------------
------------------------------------
>Gene.11820::c2822_BT_Eu_ru_202_g1_i2::g.11820::m.11820_signalP
--------------------------------------------------------------------------------
--------------------------------------------------------------------------------
--------------------------------------------------------------------------------
--------------------------------------------------------------------------------
--------------------------------------------------------------------------------
--------------------------------------------------------------------------------
--------------------------------------------------------------------------------
--------------------------------------------------------------------------------
--------------------------------------------------------------------------------
--------------------------------------------------------------------------------
--------------------------------------------------------------------------------
--------------------------------------------------------------------------------
--------------------------------------------------------------------------------
--------------------------------------------------------------------------------
--------------------------------------------------------------------------------
--------------------------------------------------------------------------------
--------------------------------------------------------------------------------
--------------------------------------------------------------------------------
--------------------------------------------------------------------------------
--------------------------------------------------------------------------------
-----------------------------------------------------------MLPPRLIRLALVICIVVAIIS
QVGSAETKRRRLRRPTTASSGSRTNIVAAKKAASSRVQDR------IDQQPSSSAQRFRVRSKLRGGAAAAGGATALAL-
---------ASKTKKTKNEDKGSSKIVCYYTNWSQYRTKVGKFLPEDIPA--DLCTHIIFAFGWL--KKGKM-SSFESND
ETKEG-TPGLYARIMALKKANPKLKVLLAIGGWSF---G--TQKFKEMSATRYARQTFIYSTIPFLRKRGFDGLDMDWEY
PKG-----------------------------S-DDKKNFVFLLKELK----EAFDAEAQEIRKPRLLLTAAVPVGPDNV
RGG-YDVPAVASYLDFINLMAYDFHGK--WERE---------TG-HNAPLY--------------APSSD--SEW-RKQL
SVDHAANMWVKMGAPKEKLIIGMPTYGRTF-TLS----NPSKH---GVN-APASA-G-GKAGEYTKESGF-LAYYEICE-
ML--LN-----------GAVYVWDDEMKV-PYLV---DGD------QWVGFDDERAIRNKMK-WIKDNNFGGAMVWTIDM
DDFAGTVCGGNVKYPLIGAMREELLGISRGKDAKDVDWTKVAASFDDEEEEELPAKPAPIKISVQELLAKVQKPNKSFKI
KAGLATIDRNSRPAQVFCYLTSWSAKRPGAGKFDPKDVDATLCTHVVYAFATLKDHKLSEAAENDPDNYDNVIALRERNP
DLQILLAIGGWAFGSTPFKELTSNVFRMNQFVYEAIEFLREYQFNGLDVDWEYPRGADDRAAYINLLKELRVAFEGEAKT
SGQPRLLLSAAVPASFEAIAAGYDVPEISKYLDFINVMTYDFHGQWERTVGHNSPLYPLESATGYQKKLTVDYSAREWVK
QGAPKEKLLIGMPTYGRSFELVNTTQFDIGAPASGGGKPGKFTNEAGFLSYYEICAFLAAPNTTLVWDSEQQVPFAYRNN
QWVGFDDERSLKTKMEWLKDQGFGGIMVWSIDMDDFSGRCGGGKYPLLNALNQELDGYKVPLEYDGPYETHGPRGAYTTK
DPNEVTCEEEDGHISYHPDKNDCTHYYMCEGERKHHMPCPANLVFNPSENVCDWPENVDGCQHHTPAPPTN---------
--------------------------------------------------------------------------------
--------------------------------------------------------------------------------
--------------------------------------------------------------------------------
--------------------------------------------------------------------------------
--------------------------------------------------------------------------------
--------------------------------------------------------------------------------
--------------------------------------------------------------------------------
--------------------------------------------------------------------------------
--------------------------------------------------------------------------------
------------------------------------
>Gene.10135::c3691_BT_Ma_ar_201_g1_i1::g.10135::m.10135_signalP
--------------------------------------------------------------------------------
--------------------------------------------------------------------------------
--------------------------------------------------------------------------------
--------------------------------------------------------------------------------
--------------------------------------------------------------------------------
--------------------------------------------------------------------------------
--------------------------------------------------------------------------------
--------------------------------------------------------------------------------
--------------------------------------------------------------------------------
--------------------------------------------------------------------------------
--------------------------------------------------------------------------------
--------------------------------------------------------------------------------
--------------------------------------------------------------------------------
--------------------------------------------------------------------------------
--------------------------------------------------------------------------------
--------------------------------------------------------------------------------
--------------------------------------------------------------------------------
--------------------------------------------------------------------------------
--------------------------------------------------------------------------------
--------------------------------------------------------------------------------
-----------------------------------------------------------MLPPRLIRLALVICIVVAIIS
QVGSAETKRRRLRRPTTASSGSRTNIVAAKKAASSRVQDR------IDQQPSSSAQRFRVRSKLRGGAAAAGGATALAL-
---------ASKTKKTKNEDKGSSKIVCYYTNWSQYRTKVGKFLPEDIPS--DLCTHIIFAFGWL--KKGKM-SSFESND
ETKEG-TPGLYARIMALKKANPKLKVLLAIGGWSF---G--TQKFKEMSATRYARQTFIYSAIPFLRKRGFDGLDMDWEY
PKG-----------------------------S-DDKKNFVFLLKELK----EAFDAEAQ--------------------
--------------------------------------------------------------------------------
--------------------------------------------------------------------------------
--------------------------------------------------------------------------------
--------------------------------------------------------------------------------
--------------------------------------------------------------------------------
--------------------------------------------------------------------------------
--------------------------------------------------------------------------------
--------------------------------------------------------------------------------
--------------------------------------------------------------------------------
--------------------------------------------------------------------------------
--------------------------------------------------------------------------------
--------------------------------------------------------------------------------
--------------------------------------------------------------------------------
--------------------------------------------------------------------------------
--------------------------------------------------------------------------------
--------------------------------------------------------------------------------
--------------------------------------------------------------------------------
--------------------------------------------------------------------------------
--------------------------------------------------------------------------------
------------------------------------
>Gene.6621::c2322_BT_Ma_ar_201_g1_i1::g.6621::m.6621
--------------------------------------------------------------------------------
--------------------------------------------------------------------------------
--------------------------------------------------------------------------------
--------------------------------------------------------------------------------
--------------------------------------------------------------------------------
--------------------------------------------------------------------------------
--------------------------------------------------------------------------------
--------------------------------------------------------------------------------
--------------------------------------------------------------------------------
--------------------------------------------------------------------------------
--------------------------------------------------------------------------------
--------------------------------------------------------------------------------
--------------------------------------------------------------------------------
--------------------------------------------------------------------------------
--------------------------------------------------------------------------------
--------------------------------------------------------------------------------
--------------------------------------------------------------------------------
--------------------------------------------------------------------------------
--------------------------------------------------------------------------------
--------------------------------------------------------------------------------
--------------------------------------------------------------------------------
--------------------------------------------------------------------------------
--------------------------------------------------------------------------------
--------------------------------------------------------------------------------
---------------------------------------------------------------KPRLLLTAAVPVGPDNV
RGG-YDVPAVASYLDFINLMAYDFHGK--WERE---------TG-HNAPLY--------------APSSD--SEW-RKQL
SVDHAANMWVKMGAPKEKLIIGMPTYGRTF-TLS----NPSRH---GVN-APASG-G-GKAGEYTKESGF-LAYYEICE-
ML--LN-----------GAVYVWDDEMKV-PYLV---DGD------QWVGFDDERAIRNKMK-WIKDNNFGGAMVWTIDM
DDFAGTVCGGNVKYPLIGAMREELLGISRGKDAKDVDWSKIAASFDD-EEEELPEKPAPIKISVQELLAKVQKPNKSLKI
KAGLATIDRNSRPAQVFCYLTSWSAKRPGAGKFDPKDVDATLCTHVVYAFATLKDHKLSEAAENDPDNYDKVIALRERNP
DLQILLAIGGWAFGSTPFKELTSNVFRMNQFVYEAIEFLREYQFNGLDVDWEYPRGADDRAAYVNLLKELRVAFEGEAKT
SGQPRLLLSAAVPASFEAIAAGYDVPEISKYLDFIN--------------------------------------------
--------------------------------------------------------------------------------
--------------------------------------------------------------------------------
--------------------------------------------------------------------------------
--------------------------------------------------------------------------------
--------------------------------------------------------------------------------
--------------------------------------------------------------------------------
--------------------------------------------------------------------------------
--------------------------------------------------------------------------------
--------------------------------------------------------------------------------
--------------------------------------------------------------------------------
--------------------------------------------------------------------------------
--------------------------------------------------------------------------------
------------------------------------
>Gene.34774::c7976_BT_Ma_ar_201_g1_i1::g.34774::m.34774
--------------------------------------------------------------------------------
--------------------------------------------------------------------------------
--------------------------------------------------------------------------------
--------------------------------------------------------------------------------
--------------------------------------------------------------------------------
--------------------------------------------------------------------------------
--------------------------------------------------------------------------------
--------------------------------------------------------------------------------
--------------------------------------------------------------------------------
--------------------------------------------------------------------------------
--------------------------------------------------------------------------------
--------------------------------------------------------------------------------
--------------------------------------------------------------------------------
--------------------------------------------------------------------------------
--------------------------------------------------------------------------------
--------------------------------------------------------------------------------
--------------------------------------------------------------------------------
--------------------------------------------------------------------------------
--------------------------------------------------------------------------------
--------------------------------------------------------------------------------
--------------------------------------------------------------------------------
--------------------------------------------------------------------------------
--------------------------------------------------------------------------------
--------------------------------------------------------------------------------
--------------------------------------------------------------------------------
-----------KYLDFINVMTYDFHGQ--WERT---------VG-HNSPLY--------------PLESA--TGY-QKKL
TVDYSAREWVKQGAPKEKLLIGMPTYGRSF-ELV----NTTQF---DIG-APASG-G-GKPGKFTNEAGF-LSYYEICA-
FL--AA----------PNTTLVWDSEQQV-PFAY---RNN------QWVGFDDERSLKTKME-WLKDQGFGGIMVWSIDM
DDFSGRCGGG--KYPLLNALSQEL--------------------------------------------------------
--------------------------------------------------------------------------------
--------------------------------------------------------------------------------
--------------------------------------------------------------------------------
--------------------------------------------------------------------------------
-------------------------------------------------------DGYKVSLEYDGPYETHGPRGAYTTK
DPNEVTCEEEDGHISYHPDKNDCTHYYMCEGERKHHMPCPVNLVFNPSENVCDWPENVEGCQHHTPAPPTN---------
--------------------------------------------------------------------------------
--------------------------------------------------------------------------------
--------------------------------------------------------------------------------
--------------------------------------------------------------------------------
--------------------------------------------------------------------------------
--------------------------------------------------------------------------------
--------------------------------------------------------------------------------
--------------------------------------------------------------------------------
--------------------------------------------------------------------------------
------------------------------------
>Drosophila_bus_ALC43111.1_HexDipDro
--------------------------------------------------------------------------------
--------------------------------------------------------------------------------
--------------------------------------------------------------------------------
--------------------------------------------------------------------------------
--------------------------------------------------------------------------------
--------------------------------------------------------------------------------
--------------------------------------------------------------------------------
--------------------------------------------------------------------------------
--------------------------------------------------------------------------------
--------------------------------------------------------------------------------
--------------------------------------------------------------------------------
--------------------------------------------------------------------------------
--------------------------------------------------------------------------------
--------------------------------------------------------------------------------
--------------------------------------------------------------------------------
--------------------------------------------------------------------------------
--------------------------------------------------------------------------------
--------------------------------------------------------------------------------
--------------------------------------------------------------------------------
--------------------------------------------------------------------------------
-----------------------------------------------------MLPPRLLRIAFVICLLIVLLSTAT---
-DSAQTKTRRRLRRPTTVASSSTRSTLVETSKKSTESTPVAEKRIDQLSESTTSVRRTRLRSKAKLGAAAAAAAAAAGGT
ALVASG---SSLKGKKTKVDDGTPKIVCYYTNWSQYRVKIGKFVPEDIPA--DLCTHIIFAFGWL--KKGKL-SSYESND
ETKDG-VPGLYDRMMALRKANPKLKILLAIGGWSF---G--TQKFKDMSATRYTRQTFVYSAIPFLRKRGFDGLDMDWEY
PKG-----------------------------S-DDKKNFVLLLKELR----EAFEAEAQEAKQPRLLLSAAVPVGPDNV
RGG-YDVPAIASYLDFINLMAYDFHGK--WERE---------TG-HNAPLY--------------APSSD--SEW-RKQL
SVDNAAQLWVKMGAPKEKLVIGMPTYGRSF-TLA----NTDKH---GPN-APATG-G-GREGVYTKESGF-LAYYEICE-
ML--LN-----------GAVYVWDEEMKV-PYLV---DGD------QWVGFDDERAIRNKMQ-WIKSNGFGGAMVWTIDM
D-------------------------------------------------------------------------------
--------------------------------------------------------------------------------
--------------------------------------------------------------------------------
--------------------------------------------------------------------------------
--------------------------------------------------------------------------------
--------------------------------------------------------------------------------
--------------------------------------------------------------------------------
--------------------------------------------------------------------------------
--------------------------------------------------------------------------------
--------------------------------------------------------------------------------
--------------------------------------------------------------------------------
--------------------------------------------------------------------------------
--------------------------------------------------------------------------------
--------------------------------------------------------------------------------
--------------------------------------------------------------------------------
--------------------------------------------------------------------------------
------------------------------------
>Cimex_lec_XP_014243751.1_HexHetCim
--------------------------------------------------------------------------------
--------------------------------------------------------------------------------
--------------------------------------------------------------------------------
--------------------------------------------------------------------------------
--------------------------------------------------------------------------------
--------------------------------------------------------------------------------
--------------------------------------------------------------------------------
--------------------------------------------------------------------------------
--------------------------------------------------------------------------------
--------------------------------------------------------------------------------
--------------------------------------------------------------------------------
--------------------------------------------------------------------------------
--------------------------------------------------------------------------------
--------------------------------------------------------------------------------
--------------------------------------------------------------------------------
--------------------------------------------------------------------------------
--------------------------------------------------------------------------------
--------------------------------------------------------------------------------
--------------------------------------------------------------------------------
--------------------------------------------------------------------------------
-----------------------------------------------------MTKKRSISISRVFCLLLLCALISQ--T
YTESSTPTRRRLRRPSGSSRV-------------------------RDQETSASVNRFKVRNRISDKSTAVLTRKSGTD-
---------TASTSSSSSKNDDGYKVVCYYTNWSQYRPKIGKFLPEDIDP--NLCTHIIFAFGWL--KKGKL-SSFESND
ETKDG-KVGLYERIRNLKKANPKLKTLLAIGGWSF---G--TQKFKDMSSSRYARQTFIYSAVPFLRTRHFDGLDMDWEY
PKG-----------------------------G-EDKKNFVLLLKELR----EAFEAEAQEVKKPRLLLSAAVPVGPDNV
RGG-YDVPAVAGYLDFINLMAYDFHGK--WERE---------TG-HNAPLY--------------APSSD--SEW-RKQL
SVSAAADMWTRLGAPKEKLIIGMPTYGRTF-TLS----SMQRT---SVN-SPASG-G-GKAGEYTKEAGY-LAYYEVCE-
LL--RN-----------GASYIWDEEMKV-PYAI---QGD------QWIGFDDEKSIRHKSN-WIKENGYGGAMVWTVDM
D-------------------------------------------------------------------------------
--------------------------------------------------------------------------------
--------------------------------------------------------------------------------
--------------------------------------------------------------------------------
--------------------------------------------------------------------------------
--------------------------------------------------------------------------------
--------------------------------------------------------------------------------
--------------------------------------------------------------------------------
--------------------------------------------------------------------------------
--------------------------------------------------------------------------------
--------------------------------------------------------------------------------
--------------------------------------------------------------------------------
--------------------------------------------------------------------------------
--------------------------------------------------------------------------------
--------------------------------------------------------------------------------
--------------------------------------------------------------------------------
------------------------------------
>Diuraphis_nox_XP_015368516.1_HexSte
--------------------------------------------------------------------------------
--------------------------------------------------------------------------------
--------------------------------------------------------------------------------
--------------------------------------------------------------------------------
--------------------------------------------------------------------------------
--------------------------------------------------------------------------------
--------------------------------------------------------------------------------
--------------------------------------------------------------------------------
--------------------------------------------------------------------------------
--------------------------------------------------------------------------------
--------------------------------------------------------------------------------
--------------------------------------------------------------------------------
--------------------------------------------------------------------------------
--------------------------------------------------------------------------------
--------------------------------------------------------------------------------
--------------------------------------------------------------------------------
--------------------------------------------------------------------------------
--------------------------------------------------------------------------------
--------------------------------------------------------------------------------
--------------------------------------------------------------------------------
-----------------------------------------------------MT-NRKYKLCFHFKLLLIVTIVATLCS
YTNSET-IRRRLRRPTGNKLQQETTAVSDSSAAATSTI--------ADMETSASVNKFKIRNRTA-------TRKSGTDA
STE------KHVTTAKDNQDDGGYKIVCYYTNWSQYRPKTGKYLPEDIDP--ELCTHVIFAFGWL--KKGRL-SSFESND
ESKDG-KVGLYDRIKNLKKANPKLKTLLALGGWSF---G--TQKFKDMSATRYARQTFIYSAIPFLRARSFDGLDLDWEY
PKG-----------------------------Q-DDKKNFVHLLKELR----EAFEAEAQEVKKPRLLLTAAVPVGPDNI
KGG-YDVPAVSSYLDFINVMAYDFHGK--WERE---------TG-HNAPLY--------------SPSSD--SEW-RKQL
SVDNAASIWTKMGAPKEKLIIGMPTYGRTF-TLS----NTANY---KVN-SPASG-G-GKAGEYTKEAGF-LAYYEICE-
IL--KN-----------GATYIWDDEMKV-PYAI---SGD------QWIGFDDERSIRNKMK-WIKDNGYGGAMVWTVDM
D-------------------------------------------------------------------------------
--------------------------------------------------------------------------------
--------------------------------------------------------------------------------
--------------------------------------------------------------------------------
--------------------------------------------------------------------------------
--------------------------------------------------------------------------------
--------------------------------------------------------------------------------
--------------------------------------------------------------------------------
--------------------------------------------------------------------------------
--------------------------------------------------------------------------------
--------------------------------------------------------------------------------
--------------------------------------------------------------------------------
--------------------------------------------------------------------------------
--------------------------------------------------------------------------------
--------------------------------------------------------------------------------
--------------------------------------------------------------------------------
------------------------------------
>Copidosoma_flo_XP_014213872.1_HexHymEnc
--------------------------------------------------------------------------------
--------------------------------------------------------------------------------
--------------------------------------------------------------------------------
--------------------------------------------------------------------------------
--------------------------------------------------------------------------------
--------------------------------------------------------------------------------
--------------------------------------------------------------------------------
--------------------------------------------------------------------------------
--------------------------------------------------------------------------------
--------------------------------------------------------------------------------
--------------------------------------------------------------------------------
--------------------------------------------------------------------------------
--------------------------------------------------------------------------------
--------------------------------------------------------------------------------
--------------------------------------------------------------------------------
--------------------------------------------------------------------------------
--------------------------------------------------------------------------------
--------------------------------------------------------------------------------
--------------------------------------------------------------------------------
--------------------------------------------------------------------------------
--------------------------------------------------------------------------MRHECN
DAAAADALSGRAALWTGGSVSSTFFFHRIGARKRFRRPTSARPSISNDQEVSASVNRFKVT------------------R
NRINNKG--TKNELQPGKASSEDYKVVCYYTNWSQYRTKLGKFMPEDIQP--DLCTHVIFAFGWL--KKNKL-TSFESND
ETKDG-KLGLYERMMSLKKANPTLKVLLAIGGWSF---G--TQKFKDMASTRYARQTFIYSAIPYLRDRDFDGLDIDWEY
PKG-----------------------------G-DDKKHFVLLLKELR----EAFEAEAQERKKPRLLLTAAVPVGPDNV
KAG-YDVPAVASYLDFINLMAYDFHGK--WERE---------TG-HNAPLF--------------ASSLD--SEW-QKQL
SVDNAASLWVSLGTPKEKLIIGMPTYGRSF-TLS----NPANF---KIH-SPASG-G-GKAGEYTKESGF-LAYYEICE-
ML--LN-----------GAVYIWDDEMKV-PYLV---DND------QWVGFDDEKSIRIKMR-WLKDKGYGGAMVWTVDM
D-------------------------------------------------------------------------------
--------------------------------------------------------------------------------
--------------------------------------------------------------------------------
--------------------------------------------------------------------------------
--------------------------------------------------------------------------------
--------------------------------------------------------------------------------
--------------------------------------------------------------------------------
--------------------------------------------------------------------------------
--------------------------------------------------------------------------------
--------------------------------------------------------------------------------
--------------------------------------------------------------------------------
--------------------------------------------------------------------------------
--------------------------------------------------------------------------------
--------------------------------------------------------------------------------
--------------------------------------------------------------------------------
--------------------------------------------------------------------------------
------------------------------------
>Glycera_dib_29924_AnnPol
--------------------------------------------------------------------------------
--------------------------------------------------------------------------------
--------------------------------------------------------------------------------
--------------------------------------------------------------------------------
--------------------------------------------------------------------------------
--------------------------------------------------------------------------------
--------------------------------------------------------------------------------
--------------------------------------------------------------------------------
--------------------------------------------------------------------------------
--------------------------------------------------------------------------------
--------------------------------------------------------------------------------
--------------------------------------------------------------------------------
--------------------------------------------------------------------------------
--------------------------------------------------------------------------------
--------------------------------------------------------------------------------
--------------------------------------------------------------------------------
--------------------------------------------------------------------------------
--------------------------------------------------------------------------------
--------------------------------------------------------------------------------
--------------------------------------------------------------------------------
--------------------------------------------------------------------------------
-------------------------------------------------------------------------------M
ARLLLLV--VVALSTLAI-SAADYKRVCYYTNWAQYRPEGAKFFPEDVDP--NICTHLIYSFATM--KGNRL-ATYEWND
E-------DMYIRFNNLKKKNPSLRTLIAIGGWNF---G--TEKMTAMLSSAASRQEFCRTSIQFLRERNFDGLDLDFEY
PGN--N-----------------GS-----P-P-QDKQRFTQLVKECR----QMFDEEAKNSGKETLLFTAAVAAGKSAI
DNA-YEIREISKHLDFINLMAYDLHGA--WETK---------LG-HNSPLY--------------ARNEE--TGA-NKYL
NVAWAAGYWKAGGCPPEKLIIGMPTYGRGF-KLA----NQNTF---ALG-SPAAG-T-CTPGKYTREPGY-IX-------
--------------------------------------------------------------------------------
--------------------------------------------------------------------------------
--------------------------------------------------------------------------------
--------------------------------------------------------------------------------
--------------------------------------------------------------------------------
--------------------------------------------------------------------------------
--------------------------------------------------------------------------------
--------------------------------------------------------------------------------
--------------------------------------------------------------------------------
--------------------------------------------------------------------------------
--------------------------------------------------------------------------------
--------------------------------------------------------------------------------
--------------------------------------------------------------------------------
--------------------------------------------------------------------------------
--------------------------------------------------------------------------------
--------------------------------------------------------------------------------
--------------------------------------------------------------------------------
------------------------------------
>Glycera_dib_29923_AnnPol
--------------------------------------------------------------------------------
--------------------------------------------------------------------------------
--------------------------------------------------------------------------------
--------------------------------------------------------------------------------
--------------------------------------------------------------------------------
--------------------------------------------------------------------------------
--------------------------------------------------------------------------------
--------------------------------------------------------------------------------
--------------------------------------------------------------------------------
--------------------------------------------------------------------------------
--------------------------------------------------------------------------------
--------------------------------------------------------------------------------
--------------------------------------------------------------------------------
--------------------------------------------------------------------------------
--------------------------------------------------------------------------------
--------------------------------------------------------------------------------
--------------------------------------------------------------------------------
--------------------------------------------------------------------------------
--------------------------------------------------------------------------------
--------------------------------------------------------------------------------
--------------------------------------------------------------------------------
--------------------------------------------------------------------------------
--------------------------------------------------------------------------------
--------------------------------------------------------------------------------
--------------------------------------------------------------------------------
------IREISKHLDFVNLMAYDLHGG--WESK---------LG-HNSPLY--------------AHNRE--SGA-DKYL
NVAWAAGYWKAGGCPPEKLIIGMPTYGRGF-KLA----NQNTF---SLG-SPAAG-T-CTPGKYTREPGY-IX-------
--------------------------------------------------------------------------------
--------------------------------------------------------------------------------
--------------------------------------------------------------------------------
--------------------------------------------------------------------------------
--------------------------------------------------------------------------------
--------------------------------------------------------------------------------
--------------------------------------------------------------------------------
--------------------------------------------------------------------------------
--------------------------------------------------------------------------------
--------------------------------------------------------------------------------
--------------------------------------------------------------------------------
--------------------------------------------------------------------------------
--------------------------------------------------------------------------------
--------------------------------------------------------------------------------
--------------------------------------------------------------------------------
--------------------------------------------------------------------------------
--------------------------------------------------------------------------------
------------------------------------
>Mus_mus_Q9D7Q1.2_VerMam
--------------------------------------------------------------------------------
--------------------------------------------------------------------------------
--------------------------------------------------------------------------------
--------------------------------------------------------------------------------
--------------------------------------------------------------------------------
--------------------------------------------------------------------------------
--------------------------------------------------------------------------------
--------------------------------------------------------------------------------
--------------------------------------------------------------------------------
--------------------------------------------------------------------------------
--------------------------------------------------------------------------------
--------------------------------------------------------------------------------
--------------------------------------------------------------------------------
--------------------------------------------------------------------------------
--------------------------------------------------------------------------------
--------------------------------------------------------------------------------
--------------------------------------------------------------------------------
--------------------------------------------------------------------------------
--------------------------------------------------------------------------------
--------------------------------------------------------------------------------
--------------------------------------------------------------------------------
-------------------------------------------------------------------------------M
VQSLAWA--GVMTLLMVQ-WGSAAKLVCYLTNWSQYRTEAVRFFPRDVDP--NLCTHVIFAFAGM--DNHQL-STVEHND
E-------LLYQELNSLKTKNPKLKTLLAVGGWTF---G--TQKFTDMVATASNRQTFVKSALSFLRTQGFDGLDLDWEF
PGG--R-----------------GS-----P-T-VDKERFTALIQDLA----KAFQEEAQSSGKERLLLTAAVPSDRGLV
DAG-YEVDKIAQSLDFINLMAYDFHSS--LEKT---------TG-HNSPLY--------------KRQGE--SGA-AAEQ
NVDAAVTLWLQKGTPASKLILGMPTYGRSF-TLA----SSSDN---GVG-APATG-P-GAPGPYTKDKGV-LAYYEACS-
WK-----------------ERHRIEDQKV-PYAF---QDN------QWVSFDDVESFKAKAA-YLKQKGLGGAMVWVLDL
D-------------------------------------------------------------------------------
--------------------------------------------------------------------------------
--------------------------------------------------------------------------------
--------------------------------------------------------------------------------
--------------------------------------------------------------------------------
--------------------------------------------------------------------------------
--------------------------------------------------------------------------------
--------------------------------------------------------------------------------
--------------------------------------------------------------------------------
--------------------------------------------------------------------------------
--------------------------------------------------------------------------------
--------------------------------------------------------------------------------
--------------------------------------------------------------------------------
--------------------------------------------------------------------------------
--------------------------------------------------------------------------------
--------------------------------------------------------------------------------
------------------------------------
>Homo_sap_Q13231.1_VerMam
--------------------------------------------------------------------------------
--------------------------------------------------------------------------------
--------------------------------------------------------------------------------
--------------------------------------------------------------------------------
--------------------------------------------------------------------------------
--------------------------------------------------------------------------------
--------------------------------------------------------------------------------
--------------------------------------------------------------------------------
--------------------------------------------------------------------------------
--------------------------------------------------------------------------------
--------------------------------------------------------------------------------
--------------------------------------------------------------------------------
--------------------------------------------------------------------------------
--------------------------------------------------------------------------------
--------------------------------------------------------------------------------
--------------------------------------------------------------------------------
--------------------------------------------------------------------------------
--------------------------------------------------------------------------------
--------------------------------------------------------------------------------
--------------------------------------------------------------------------------
--------------------------------------------------------------------------------
-------------------------------------------------------------------------------M
VRSVAWA--GFMVLLMIP-WGSAAKLVCYFTNWAQYRQGEARFLPKDLDP--SLCTHLIYAFAGM--TNHQL-STTEWND
E-------TLYQEFNGLKKMNPKLKTLLAIGGWNF---G--TQKFTDMVATANNRQTFVNSAIRFLRKYSFDGLDLDWEY
PGS--Q-----------------GS-----P-A-VDKERFTTLVQDLA----NAFQQEAQTSGKERLLLSAAVPAGQTYV
DAG-YEVDKIAQNLDFVNLMAYDFHGS--WEKV---------TG-HNSPLY--------------KRQEE--SGA-AASL
NVDAAVQQWLQKGTPASKLILGMPTYGRSF-TLA----SSSDT---RVG-APATG-S-GTPGPFTKEGGM-LAYYEVCS-
WK---------------GATKQRIQDQKV-PYIF---RDN------QWVGFDDVESFKTKVS-YLKQKGLGGAMVWALDL
D-------------------------------------------------------------------------------
--------------------------------------------------------------------------------
--------------------------------------------------------------------------------
--------------------------------------------------------------------------------
--------------------------------------------------------------------------------
--------------------------------------------------------------------------------
--------------------------------------------------------------------------------
--------------------------------------------------------------------------------
--------------------------------------------------------------------------------
--------------------------------------------------------------------------------
--------------------------------------------------------------------------------
--------------------------------------------------------------------------------
--------------------------------------------------------------------------------
--------------------------------------------------------------------------------
--------------------------------------------------------------------------------
--------------------------------------------------------------------------------
------------------------------------
>Miniopterus_nat_XP_016078799.1_VerMam
--------------------------------------------------------------------------------
--------------------------------------------------------------------------------
--------------------------------------------------------------------------------
--------------------------------------------------------------------------------
--------------------------------------------------------------------------------
--------------------------------------------------------------------------------
--------------------------------------------------------------------------------
--------------------------------------------------------------------------------
--------------------------------------------------------------------------------
--------------------------------------------------------------------------------
--------------------------------------------------------------------------------
--------------------------------------------------------------------------------
--------------------------------------------------------------------------------
--------------------------------------------------------------------------------
--------------------------------------------------------------------------------
--------------------------------------------------------------------------------
--------------------------------------------------------------------------------
--------------------------------------------------------------------------------
--------------------------------------------------------------------------------
--------------------------------------------------------------------------------
--------------------------------------------------------------------------------
-------------------------------------------------------------------------------M
AKLAVLA--GLALLLNAQ-LGSAYQLICYFTNWAQYRPGLGRFMPDDIDP--CLCTHLIYAFAGM--RDNQI-TTIEWND
V-------ALYQAFNGLKSKNSQLKTLLAIGGWNF---G--TAPFTAMVATPENRQTFIASVIKFLRQHDFDGLDFDWEY
PGS--R-----------------GS-----P-P-QDKHLFTVLVQEMR----EAFEQEAKQVNRPRLMVTAAVAGGIANI
QAG-YEIPQLSQYLDYIHVMTYDLHGS--WEGY---------TG-ENSPLY--------------KYPTD--TGS-NAYL
NVDYIMNYWKDSGAPAEKLIVGFPTYGHTF-ILS----DPSNH---GIG-APITG-P-GPAGPYTRQSGF-WAYYEICT-
FL--KN-----------GATEAWEAAQDV-PYAY---KGN------EWLGYDNTESFKIKAD-WLKKNNFGGAMIWAIDL
D-------------------------------------------------------------------------------
--------------------------------------------------------------------------------
--------------------------------------------------------------------------------
--------------------------------------------------------------------------------
--------------------------------------------------------------------------------
--------------------------------------------------------------------------------
--------------------------------------------------------------------------------
--------------------------------------------------------------------------------
--------------------------------------------------------------------------------
--------------------------------------------------------------------------------
--------------------------------------------------------------------------------
--------------------------------------------------------------------------------
--------------------------------------------------------------------------------
--------------------------------------------------------------------------------
--------------------------------------------------------------------------------
--------------------------------------------------------------------------------
------------------------------------
>Anolis_car_G1KBW21_RepIguDac
--------------------------------------------------------------------------------
--------------------------------------------------------------------------------
--------------------------------------------------------------------------------
--------------------------------------------------------------------------------
--------------------------------------------------------------------------------
--------------------------------------------------------------------------------
--------------------------------------------------------------------------------
--------------------------------------------------------------------------------
--------------------------------------------------------------------------------
--------------------------------------------------------------------------------
--------------------------------------------------------------------------------
--------------------------------------------------------------------------------
--------------------------------------------------------------------------------
--------------------------------------------------------------------------------
--------------------------------------------------------------------------------
--------------------------------------------------------------------------------
--------------------------------------------------------------------------------
--------------------------------------------------------------------------------
--------------------------------------------------------------------------------
--------------------------------------------------------------------------------
--------------------------------------------------------------------------------
-------------------------------------------------------------------------------M
AKLILLT--GLVLLLNAQKIGSAYVLSCYFTNWGQYRPGLGRYKPDNIDP--CLCTHLIYAFAGM--TNNEI-ATIEWND
V-------TLYKSFNGLKNQNGELKTLLAIGGWNF---G--TAPFTAMVSTPANRQTFINSVITFLRQYDFDGLDFDWEY
PGS--R-----------------GS-----T-P-QDKSLFTVLVKEML----AAFEQEAQKTNRPRLMVTAAVAAGLSNI
ESG-YEIPELGQYLDYFHVMTYDFHGS--WEGY---------TG-ENSPLY--------------RGPAD--TGS-NIYF
NIDYAMNYWKDHGAPAEKLIVGFPTYGHTF-ILS----DPSNT---AIG-APTSG-A-GPAGPYSRQAGF-WAYYEICT-
FL--KN-----------GATQAWDGPQDV-PYAY---KGN------EWLGYDNIKSFNIKAE-WLKKNNFAGAMVWSLDL
D-------------------------------------------------------------------------------
--------------------------------------------------------------------------------
--------------------------------------------------------------------------------
--------------------------------------------------------------------------------
--------------------------------------------------------------------------------
--------------------------------------------------------------------------------
--------------------------------------------------------------------------------
--------------------------------------------------------------------------------
--------------------------------------------------------------------------------
--------------------------------------------------------------------------------
--------------------------------------------------------------------------------
--------------------------------------------------------------------------------
--------------------------------------------------------------------------------
--------------------------------------------------------------------------------
--------------------------------------------------------------------------------
--------------------------------------------------------------------------------
------------------------------------
>Apteryx_aus_XP_013797466.1_VerAve
--------------------------------------------------------------------------------
--------------------------------------------------------------------------------
--------------------------------------------------------------------------------
--------------------------------------------------------------------------------
--------------------------------------------------------------------------------
--------------------------------------------------------------------------------
--------------------------------------------------------------------------------
--------------------------------------------------------------------------------
--------------------------------------------------------------------------------
--------------------------------------------------------------------------------
--------------------------------------------------------------------------------
--------------------------------------------------------------------------------
--------------------------------------------------------------------------------
--------------------------------------------------------------------------------
--------------------------------------------------------------------------------
--------------------------------------------------------------------------------
--------------------------------------------------------------------------------
--------------------------------------------------------------------------------
--------------------------------------------------------------------------------
--------------------------------------------------------------------------------
--------------------------------------------------------------------------------
-------------------------------------------------------------------------------M
AKLILLT--GLALLLNAQ-IGTAYVLSCYFTNWAQYRPGLGRYKPENIDP--CLCNHLIYAFAGM--SNNEI-TTYEWND
E-------TLYKSFNGLKNQNGNLKTLLAIGGWNF---G--TAKFSAMVSTPENRQTFIKSVIKFLRQYEFDGLDIDWEY
PGS--R-----------------GS-----P-S-QDKALFTVLVKEML----AAFEQEAKQVNKPRLLITAAVAAGLSNI
QAG-YEIAELGNYLDYFHVMTYDFHGS--WDGY---------TG-ENSPLY--------------KGPAD--TGS-NIYF
NVDYAMNYWKSNGAPAEKLVVGFPTYGNTF-TLQ----NPSNT---ALG-APTSG-P-GPAGPYTQEAGT-LAYYEICT-
LL--NS-----------GATQVWDAPQDV-PYAY---KGS------TWVGYDNIKSFNIKAD-WLKKNNYGGAMVWSLAM
D-------------------------------------------------------------------------------
--------------------------------------------------------------------------------
--------------------------------------------------------------------------------
--------------------------------------------------------------------------------
--------------------------------------------------------------------------------
--------------------------------------------------------------------------------
--------------------------------------------------------------------------------
--------------------------------------------------------------------------------
--------------------------------------------------------------------------------
--------------------------------------------------------------------------------
--------------------------------------------------------------------------------
--------------------------------------------------------------------------------
--------------------------------------------------------------------------------
--------------------------------------------------------------------------------
--------------------------------------------------------------------------------
--------------------------------------------------------------------------------
------------------------------------
>Salmo_sal_XP_013987245.1_VerTel
--------------------------------------------------------------------------------
--------------------------------------------------------------------------------
--------------------------------------------------------------------------------
--------------------------------------------------------------------------------
--------------------------------------------------------------------------------
--------------------------------------------------------------------------------
--------------------------------------------------------------------------------
--------------------------------------------------------------------------------
--------------------------------------------------------------------------------
--------------------------------------------------------------------------------
--------------------------------------------------------------------------------
--------------------------------------------------------------------------------
--------------------------------------------------------------------------------
--------------------------------------------------------------------------------
--------------------------------------------------------------------------------
--------------------------------------------------------------------------------
--------------------------------------------------------------------------------
--------------------------------------------------------------------------------
--------------------------------------------------------------------------------
--------------------------------------------------------------------------------
--------------------------------------------------------------------------------
-------------------------------------------------------------------------------M
GKLLICI--GLALLLHAQ-LGSSYILSCYFTNWGQYRPGAGKYFPTNVDP--CLCDHLIYAFAGM--ANNEI-KTYEWDD
E-------KLYGQFQALKNQNSNLKTLLAIGGWNF---G--TQPFTAMVSSAANRQTFISSVIKFLRQYEFDGLDIDWEY
PGS--R-----------------GS-----P-P-ADKARFTTLLQELM----AAFEAEGKSTNRPRLMLTAAVSAGKGTI
DTG-YQIAEIGSVLDYLHVMTYDFHGS--WEHN---------TG-ENSPLY--------------RGPAD--QGA-YIYF
DVDYAMKYWKSNGAPAEKLLVGFPTYGHTF-QLA----SGSNT---GVG-APANG-P-GPAGPFTRQSGF-LAYYEICT-
LL--KQ-----------GATQAWDSAQMV-PYCY--TQQN------VWVGYDNVKSYQDKIE-WLKNTGFGGAMVWSLDL
D-------------------------------------------------------------------------------
--------------------------------------------------------------------------------
--------------------------------------------------------------------------------
--------------------------------------------------------------------------------
--------------------------------------------------------------------------------
--------------------------------------------------------------------------------
--------------------------------------------------------------------------------
--------------------------------------------------------------------------------
--------------------------------------------------------------------------------
--------------------------------------------------------------------------------
--------------------------------------------------------------------------------
--------------------------------------------------------------------------------
--------------------------------------------------------------------------------
--------------------------------------------------------------------------------
--------------------------------------------------------------------------------
--------------------------------------------------------------------------------
------------------------------------
>Latimeria_cha_NP_001303814.1_VerAct
--------------------------------------------------------------------------------
--------------------------------------------------------------------------------
--------------------------------------------------------------------------------
--------------------------------------------------------------------------------
--------------------------------------------------------------------------------
--------------------------------------------------------------------------------
--------------------------------------------------------------------------------
--------------------------------------------------------------------------------
--------------------------------------------------------------------------------
--------------------------------------------------------------------------------
--------------------------------------------------------------------------------
--------------------------------------------------------------------------------
--------------------------------------------------------------------------------
--------------------------------------------------------------------------------
--------------------------------------------------------------------------------
--------------------------------------------------------------------------------
--------------------------------------------------------------------------------
--------------------------------------------------------------------------------
--------------------------------------------------------------------------------
--------------------------------------------------------------------------------
--------------------------------------------------------------------------------
-------------------------------------------------------------------------------M
VKFVLLT--VLAVLLQLQ-LGSTFKLVCYFSNWGQYRPGAGKYFPTNIDP--CLCTHMIYAFAGM--KNNEI-TTIEWDD
V-------KLYGEFNGLKSQNSDLKTLLSVGGWKF---G--TQKFSAMVASPQSRRTFIQSAIKFLRQYAFDGLDLDWEY
PGS--R-----------------GS-----P-P-QTKEEYTVFLQEAH----DAFVKEAQSSNKPRLLLTAAVASAKSII
EVG-YQVAEIAKYLDFIDVMTYDLRGP--WERF---------TG-ENSPLY--------------AGPED--TGA-YKYF
NVDYIMNFWKNSGAPAEKLIVGMPTYGHTF-RLT----NPSNN---GVG-APTSG-P-GPAGPYTRQPGF-LAYYEICT-
FL---N-----------GATEKWNAPQEA-PYAY---KGN------EWVGYDNKKSIQLKAQ-WVVKNNFGGAMVWTLDL
D-------------------------------------------------------------------------------
--------------------------------------------------------------------------------
--------------------------------------------------------------------------------
--------------------------------------------------------------------------------
--------------------------------------------------------------------------------
--------------------------------------------------------------------------------
--------------------------------------------------------------------------------
--------------------------------------------------------------------------------
--------------------------------------------------------------------------------
--------------------------------------------------------------------------------
--------------------------------------------------------------------------------
--------------------------------------------------------------------------------
--------------------------------------------------------------------------------
--------------------------------------------------------------------------------
--------------------------------------------------------------------------------
--------------------------------------------------------------------------------
------------------------------------
>Gekko_jap_XP_015280384.1_RepGek
--------------------------------------------------------------------------------
--------------------------------------------------------------------------------
--------------------------------------------------------------------------------
--------------------------------------------------------------------------------
--------------------------------------------------------------------------------
--------------------------------------------------------------------------------
--------------------------------------------------------------------------------
--------------------------------------------------------------------------------
--------------------------------------------------------------------------------
--------------------------------------------------------------------------------
--------------------------------------------------------------------------------
--------------------------------------------------------------------------------
--------------------------------------------------------------------------------
--------------------------------------------------------------------------------
--------------------------------------------------------------------------------
--------------------------------------------------------------------------------
--------------------------------------------------------------------------------
--------------------------------------------------------------------------------
--------------------------------------------------------------------------------
--------------------------------------------------------------------------------
--------------------------------------------------------------------------------
-------------------------------------------------------------------------------M
GKLLLLT--GLAFLLQLQ-LGASTNIVCYFTNWCQYRPGIARYMPEDLDP--CLCTHVIYAFAGM--ANNQI-QTIEWND
V-------ALYGGIDGLKNYNPDLKTLLSVGGWNF---G--TQKFSDMVSSAQNRQTFIQSAISFLRKYGFDGLDIDWEY
PGN--R-----------------GS-----P-A-DTQQLFTVLLQEMY----EAFEQEASQTNKPRLLISAAVSAGKGTI
ETA-YQIPQMSKYMDLINVMTYDLRGS--WEGF---------TG-EDSPLF--------------AGPED--QGS-YIYF
NVDYAMNYWKNNGAPAEKLMVGFGAYARTF-TLS----NPSNH---GLN-APTSG-P-GAAGAYTQAAGT-LAYFEVCT-
FL--KS-----------GATVVWNAPQEV-PYAY---KGN------QWVGYDNPKSFAIKAK-WLLENNFGGAMVWAIDL
D-------------------------------------------------------------------------------
--------------------------------------------------------------------------------
--------------------------------------------------------------------------------
--------------------------------------------------------------------------------
--------------------------------------------------------------------------------
--------------------------------------------------------------------------------
--------------------------------------------------------------------------------
--------------------------------------------------------------------------------
--------------------------------------------------------------------------------
--------------------------------------------------------------------------------
--------------------------------------------------------------------------------
--------------------------------------------------------------------------------
--------------------------------------------------------------------------------
--------------------------------------------------------------------------------
--------------------------------------------------------------------------------
--------------------------------------------------------------------------------
------------------------------------
>Scyliorhinus_tor_BAU51439.1_VerCho
--------------------------------------------------------------------------------
--------------------------------------------------------------------------------
--------------------------------------------------------------------------------
--------------------------------------------------------------------------------
--------------------------------------------------------------------------------
--------------------------------------------------------------------------------
--------------------------------------------------------------------------------
--------------------------------------------------------------------------------
--------------------------------------------------------------------------------
--------------------------------------------------------------------------------
--------------------------------------------------------------------------------
--------------------------------------------------------------------------------
--------------------------------------------------------------------------------
--------------------------------------------------------------------------------
--------------------------------------------------------------------------------
--------------------------------------------------------------------------------
--------------------------------------------------------------------------------
--------------------------------------------------------------------------------
--------------------------------------------------------------------------------
--------------------------------------------------------------------------------
--------------------------------------------------------------------------------
-------------------------------------------------------------------------------M
AKLLLAT--AVVLLACLE-LGSAYRLVCYFSNWAQYRPGEGKYFPHNVDP--CLCTHLIYAFAGM--RGNQI-STYEWND
P-------KLYHAFNGLKNKNGNLKTLLSVGGWNF---G--TQKFTAMVASSGNRQIFIKSVISFLRGYGFDGLDVDWEY
PGS--R-----------------GS-----P-P-QDKHLYTVLAQELM----AAFEAEGKSSGQPRLLLSLAVAGGKNNI
DTG-YEVPQLGQIVDFFNVMTYDFFGP--WSHT---------TG-ENSPLY--------------PLPNN--KNLLNLDF
NVDYAMKYWKTKGAPADKLNVGFPTYGHTF-RLT----S-SSH---GVG-APSSG-A-GPAGQYTRQAGF-LAYYEICT-
LL--KS------------ATMEWNAAQVV-PYAY---TAS------EWIGYDNVKSFKAKIE-WLKKNNFGGVMVWDLAL
D-------------------------------------------------------------------------------
--------------------------------------------------------------------------------
--------------------------------------------------------------------------------
--------------------------------------------------------------------------------
--------------------------------------------------------------------------------
--------------------------------------------------------------------------------
--------------------------------------------------------------------------------
--------------------------------------------------------------------------------
--------------------------------------------------------------------------------
--------------------------------------------------------------------------------
--------------------------------------------------------------------------------
--------------------------------------------------------------------------------
--------------------------------------------------------------------------------
--------------------------------------------------------------------------------
--------------------------------------------------------------------------------
--------------------------------------------------------------------------------
------------------------------------
>Alligator_sin_XP_014376082.1_RepCro
--------------------------------------------------------------------------------
--------------------------------------------------------------------------------
--------------------------------------------------------------------------------
--------------------------------------------------------------------------------
--------------------------------------------------------------------------------
--------------------------------------------------------------------------------
--------------------------------------------------------------------------------
--------------------------------------------------------------------------------
--------------------------------------------------------------------------------
--------------------------------------------------------------------------------
--------------------------------------------------------------------------------
--------------------------------------------------------------------------------
--------------------------------------------------------------------------------
--------------------------------------------------------------------------------
--------------------------------------------------------------------------------
--------------------------------------------------------------------------------
--------------------------------------------------------------------------------
--------------------------------------------------------------------------------
--------------------------------------------------------------------------------
--------------------------------------------------------------------------------
--------------------------------------------------------------------------------
-------------------------------------------------------------------------------M
RNALLWI--GLAVLLQLQ-LGSAYKLVCYFTNWAQYRPEPAKYFPNNVDP--HLCTHLMYAFATM--NENKI-APYEWND
ED------RLFPAFQALKTSNDKLVTLLAIGGWNF---G--TQKFTQMVASQANRKTFIDSVIAYLRKFGFDGIDLDFEY
PGS--R-----------------GS-----P-P-EDKHRFTILIQEML----EAFTAEAASANKPRLLITAAVSAGKATI
DAG-YEIAEIGGLLDFISVMTYDFHGG--WDPV---------TG-HNSPLY--------------QGCKD--QGD-FKFF
NCKYAMEYWKNNGAPPEKLIMGFPTYGRTF-RIS----G-TDR---CVG-APASG-A-GSSGPYTREAGF-WAYYEICT-
FL--KT------------AQVRWMCDQQV-PYAY---KDN------EWVGFDNLCSYRHKVQ-YLKDNNFGGAMVWAIDL
D-------------------------------------------------------------------------------
--------------------------------------------------------------------------------
--------------------------------------------------------------------------------
--------------------------------------------------------------------------------
--------------------------------------------------------------------------------
--------------------------------------------------------------------------------
--------------------------------------------------------------------------------
--------------------------------------------------------------------------------
--------------------------------------------------------------------------------
--------------------------------------------------------------------------------
--------------------------------------------------------------------------------
--------------------------------------------------------------------------------
--------------------------------------------------------------------------------
--------------------------------------------------------------------------------
--------------------------------------------------------------------------------
--------------------------------------------------------------------------------
------------------------------------
>Ovis_ari_XP_014947651.1_VerMam
--------------------------------------------------------------------------------
--------------------------------------------------------------------------------
--------------------------------------------------------------------------------
--------------------------------------------------------------------------------
--------------------------------------------------------------------------------
--------------------------------------------------------------------------------
--------------------------------------------------------------------------------
--------------------------------------------------------------------------------
--------------------------------------------------------------------------------
--------------------------------------------------------------------------------
--------------------------------------------------------------------------------
--------------------------------------------------------------------------------
--------------------------------------------------------------------------------
--------------------------------------------------------------------------------
--------------------------------------------------------------------------------
--------------------------------------------------------------------------------
--------------------------------------------------------------------------------
--------------------------------------------------------------------------------
--------------------------------------------------------------------------------
--------------------------------------------------------------------------------
--------------------------------------------------------------------------------
-------------------------------------------------------------------------------M
AKLILLT--GLAVLLQVQ-LGSAYKLVCYFTNWSQYRPEPAKFFPKDVDP--CLCTHLIYAFATM--NDNKI-APYEWND
ID------VLYPEFQALKEHNKDLVTLLAVGGWNF---G--TQKFTTMVSSAANRKIFICSVIDFLRQHEFDGIDLDIEY
PGS--R-----------------GS-----P-A-EDKQRFTILIKEMI----QAFEEEAEETGKPRLLITAAVSAGKETI
DRG-YEIAEIGKLLDFISVMTYDFHGG--WDPC---------TG-HNSPLH--------------VGSKD--QGN-MRYF
NCEYAMKYWRDNGVPSEKLIMGFPTYGRTF-RLS----T-SDT---SVC-APVSG-A-GSSGPYTLEAGF-WAYYEICT-
FL--SE------------ATNGWIEDQKV-PYAY---KDT------EWVGYDNIKSYKCKVD-FLKENNFGGAMVWAIDL
D-------------------------------------------------------------------------------
--------------------------------------------------------------------------------
--------------------------------------------------------------------------------
--------------------------------------------------------------------------------
--------------------------------------------------------------------------------
--------------------------------------------------------------------------------
--------------------------------------------------------------------------------
--------------------------------------------------------------------------------
--------------------------------------------------------------------------------
--------------------------------------------------------------------------------
--------------------------------------------------------------------------------
--------------------------------------------------------------------------------
--------------------------------------------------------------------------------
--------------------------------------------------------------------------------
--------------------------------------------------------------------------------
--------------------------------------------------------------------------------
------------------------------------
>Glycera_dib_40588_AnnPol
--------------------------------------------------------------------------------
--------------------------------------------------------------------------------
--------------------------------------------------------------------------------
--------------------------------------------------------------------------------
--------------------------------------------------------------------------------
--------------------------------------------------------------------------------
--------------------------------------------------------------------------------
--------------------------------------------------------------------------------
--------------------------------------------------------------------------------
--------------------------------------------------------------------------------
--------------------------------------------------------------------------------
--------------------------------------------------------------------------------
--------------------------------------------------------------------------------
--------------------------------------------------------------------------------
--------------------------------------------------------------------------------
--------------------------------------------------------------------------------
--------------------------------------------------------------------------------
--------------------------------------------------------------------------------
--------------------------------------------------------------------------------
--------------------------------------------------------------------------------
--------------------------------------------------------------------------------
--------------------------------------------------------------------------------
--------------------------------------------------------------------------------
--------------------------------------------------------------------------------
--------------------------------------------------------------------------------
---------------------------------------------HHSPIT--------------AFGDE--IDH-TVQL
NVEYAANYWAEGGCPPEKIVVGIPMYQRGF-TLE----SAANN---SLG-DPAID-G-NRFGAYTLETGI-LSYYEVCE-
KI--VA-----------GAERHWIAEQSV-PYAV---LGD------QWYGYX----------------------------
--------------------------------------------------------------------------------
--------------------------------------------------------------------------------
--------------------------------------------------------------------------------
--------------------------------------------------------------------------------
--------------------------------------------------------------------------------
--------------------------------------------------------------------------------
--------------------------------------------------------------------------------
--------------------------------------------------------------------------------
--------------------------------------------------------------------------------
--------------------------------------------------------------------------------
--------------------------------------------------------------------------------
--------------------------------------------------------------------------------
--------------------------------------------------------------------------------
--------------------------------------------------------------------------------
--------------------------------------------------------------------------------
--------------------------------------------------------------------------------
------------------------------------
>Glycera_dib_40587_AnnPol
--------------------------------------------------------------------------------
--------------------------------------------------------------------------------
--------------------------------------------------------------------------------
--------------------------------------------------------------------------------
--------------------------------------------------------------------------------
--------------------------------------------------------------------------------
--------------------------------------------------------------------------------
--------------------------------------------------------------------------------
--------------------------------------------------------------------------------
--------------------------------------------------------------------------------
--------------------------------------------------------------------------------
--------------------------------------------------------------------------------
--------------------------------------------------------------------------------
--------------------------------------------------------------------------------
--------------------------------------------------------------------------------
--------------------------------------------------------------------------------
--------------------------------------------------------------------------------
--------------------------------------------------------------------------------
--------------------------------------------------------------------------------
--------------------------------------------------------------------------------
--------------------------------------------------------------------------------
-------------------------------------------------------------------------------M
ALISLAL--VIFAAISAA-NAVGYKRVCVYTNWAQYRPGNGQFVPENIDA--SLCTHAIYAFASM--SGNNI-IPYEWND
DDTDW-QVGMYTRFNNLKNTYPDFKTLLGVGGWNF---G--TAKMTAMLATEANRAEFCSSSIVFLRQRNFDGLDLHFQY
PGN--R-----------------GS-----P-P-ADKQNFALLVKECH----EAFEAEATANGVDRLLLTAGVAAIKGII
DTA-YDIPEITQYLDFVTLMTYDLRGS--WDYK---------TA-HHSPIT--------------AFGDE--IDH-TVQL
NIEYAANYWAEGGCPSEKIVVGIPMYQRGF-TLE----TAANN---SLG-DPTID-G-NRFGAYTLETGI-LSYYEVCE-
KI--VA-----------GAERQWIAEQSV-PYAV---LGD------QWYGYDDPESVEAKVN-FVKSNNYGGYMLWTMDF
D-------------------------------------------------------------------------------
--------------------------------------------------------------------------------
--------------------------------------------------------------------------------
--------------------------------------------------------------------------------
--------------------------------------------------------------------------------
--------------------------------------------------------------------------------
--------------------------------------------------------------------------------
--------------------------------------------------------------------------------
--------------------------------------------------------------------------------
--------------------------------------------------------------------------------
--------------------------------------------------------------------------------
--------------------------------------------------------------------------------
--------------------------------------------------------------------------------
--------------------------------------------------------------------------------
--------------------------------------------------------------------------------
--------------------------------------------------------------------------------
------------------------------------
>Glycera_dib_101526_AnnPol
--------------------------------------------------------------------------------
--------------------------------------------------------------------------------
--------------------------------------------------------------------------------
--------------------------------------------------------------------------------
--------------------------------------------------------------------------------
--------------------------------------------------------------------------------
--------------------------------------------------------------------------------
--------------------------------------------------------------------------------
--------------------------------------------------------------------------------
--------------------------------------------------------------------------------
--------------------------------------------------------------------------------
--------------------------------------------------------------------------------
--------------------------------------------------------------------------------
--------------------------------------------------------------------------------
--------------------------------------------------------------------------------
--------------------------------------------------------------------------------
--------------------------------------------------------------------------------
--------------------------------------------------------------------------------
--------------------------------------------------------------------------------
--------------------------------------------------------------------------------
--------------------------------------------------------------------------------
--------------------------------------------------------------------------------
--------------------------------------------------------------------------------
--------------------------------------------------------------------------------
--------------------------------------------------------------------------------
--------------------------------------------------------------------------------
--------------------------------LT----NAANH---AMG-DDVRG-P-SDAGLYTNEKGF-ISYYEVCQ-
RF--QG-----------GATRYYDDEHEV-PYIV---LKN------QWWGYDDVGSLGNKIL-WLMQEGYGGWMAWSLDL
D-------------------------------------------------------------------------------
--------------------------------------------------------------------------------
--------------------------------------------------------------------------------
--------------------------------------------------------------------------------
--------------------------------------------------------------------------------
--------------------------------------------------------------------------------
--------------------------------------------------------------------------------
--------------------------------------------------------------------------------
--------------------------------------------------------------------------------
--------------------------------------------------------------------------------
--------------------------------------------------------------------------------
--------------------------------------------------------------------------------
--------------------------------------------------------------------------------
--------------------------------------------------------------------------------
--------------------------------------------------------------------------------
--------------------------------------------------------------------------------
------------------------------------
>Glycera_dib_109167_AnnPol
--------------------------------------------------------------------------------
--------------------------------------------------------------------------------
--------------------------------------------------------------------------------
--------------------------------------------------------------------------------
--------------------------------------------------------------------------------
--------------------------------------------------------------------------------
--------------------------------------------------------------------------------
--------------------------------------------------------------------------------
--------------------------------------------------------------------------------
--------------------------------------------------------------------------------
--------------------------------------------------------------------------------
--------------------------------------------------------------------------------
--------------------------------------------------------------------------------
--------------------------------------------------------------------------------
--------------------------------------------------------------------------------
--------------------------------------------------------------------------------
--------------------------------------------------------------------------------
--------------------------------------------------------------------------------
--------------------------------------------------------------------------------
--------------------------------------------------------------------------------
--------------------------------------------------------------------------------
--------------------------------------------------------------------------------
--------------------------------------------------------------------------------
--------------------------------------------------------------------------------
--------------------------------------------------------------------------------
--------------------------------------------------------------------------------
--------------------------------------------------------------------------------
-L--KS-----------GAKRFWSKKQAV-PYAV---GNG------EWYGYDDTESLAGKVA-WLKAEGYGGWMTWTLDL
D-------------------------------------------------------------------------------
--------------------------------------------------------------------------------
--------------------------------------------------------------------------------
--------------------------------------------------------------------------------
--------------------------------------------------------------------------------
--------------------------------------------------------------------------------
--------------------------------------------------------------------------------
--------------------------------------------------------------------------------
--------------------------------------------------------------------------------
--------------------------------------------------------------------------------
--------------------------------------------------------------------------------
--------------------------------------------------------------------------------
--------------------------------------------------------------------------------
--------------------------------------------------------------------------------
--------------------------------------------------------------------------------
--------------------------------------------------------------------------------
------------------------------------
>Trichinella_pse_KRY72230.1_NemTri
--------------------------------------------------------------------------------
--------------------------------------------------------------------------------
--------------------------------------------------------------------------------
--------------------------------------------------------------------------------
--------------------------------------------------------------------------------
--------------------------------------------------------------------------------
--------------------------------------------------------------------------------
--------------------------------------------------------------------------------
--------------------------------------------------------------------------------
--------------------------------------------------------------------------------
--------------------------------------------------------------------------------
--------------------------------------------------------------------------------
--------------------------------------------------------------------------------
--------------------------------------------------------------------------------
--------------------------------------------------------------------------------
--------------------------------------------------------------------------------
--------------------------------------------------------------------------------
--------------------------------------------------------------------------------
--------------------------------------------------------------------------------
--------------------------------------------------------------------------------
--------------------------------------------------------------------------------
--------------------------------------------------------------------------------
---------MHLSVGSKSAKTCQYIRGCYFTNWSQYRTGDASYLPEHYQP--GLCTHIFFAFAKF--TDNFIVTTTEYND
IKSD--NSGLYQRVNKLKQQDPNLKTLLSVGGYGF---G--IQKFQQLARNQYARNKFINSLQEFLRRFNFDGVDLDWEY
PTS-------------------------------ADYSHFIILVKDIA----DAFHYESVTTGKPKLLLTAAVTGNKQTA
ADG-YNVQAMARYFDFVNVMTYDFHGG--WEMQ---------TG-INSPLY--------------AYSAA--VEW-AKQW
NVADAAEAWFRMGMPREKIVIGFPAYGRGW-NLP----ISNTDHGIRVG-TRAVG-P-ATATTFVQQTGV-AAFYELCE-
ML--EN-----------GARRFWDDESKT-PYLV---HDG------KWYSYDDPDSYSEKLT-WLQNQGYGGAFVWSLDF
D-------------------------------------------------------------------------------
--------------------------------------------------------------------------------
--------------------------------------------------------------------------------
--------------------------------------------------------------------------------
--------------------------------------------------------------------------------
--------------------------------------------------------------------------------
--------------------------------------------------------------------------------
--------------------------------------------------------------------------------
--------------------------------------------------------------------------------
--------------------------------------------------------------------------------
--------------------------------------------------------------------------------
--------------------------------------------------------------------------------
--------------------------------------------------------------------------------
--------------------------------------------------------------------------------
--------------------------------------------------------------------------------
--------------------------------------------------------------------------------
------------------------------------
>Eisenia_and_ALG76037.1_AnnOli
--------------------------------------------------------------------------------
--------------------------------------------------------------------------------
--------------------------------------------------------------------------------
--------------------------------------------------------------------------------
--------------------------------------------------------------------------------
--------------------------------------------------------------------------------
--------------------------------------------------------------------------------
--------------------------------------------------------------------------------
--------------------------------------------------------------------------------
--------------------------------------------------------------------------------
--------------------------------------------------------------------------------
--------------------------------------------------------------------------------
--------------------------------------------------------------------------------
--------------------------------------------------------------------------------
--------------------------------------------------------------------------------
--------------------------------------------------------------------------------
--------------------------------------------------------------------------------
--------------------------------------------------------------------------------
--------------------------------------------------------------------------------
--------------------------------------------------------------------------------
--------------------------------------------------------------------------------
--------------------------------------------------------------------------------
---MRVA--LCLIVAALGVAVADYKRVCYVSNWSQYRPDAGKFTMANVNG--ALCDFAVFSFGKI--VGNQI-QPYQWND
ESTDW-SVRNFDLLNQKKSTNPGLKTILAVGGWNH---G--MDTVSAMLSSSGTRQQFIDSAISYLPRWGFDGLDLDFEY
PGS--R-----------------GS-----P-P-EDKQRFTSLASELR----SAFEAEAVSTGKARLILSAAVAAGKATI
DAG-YEVAALSNYLDYFNVMTYDFNGA--WDTV---------TG-HNSPLY--------------ATSQE--VGTERELL
NVNFAANYWVSLGAPKEKLLLGTATYGRCF-QLT----DAGNN---GLG-APIRG-P-CTAGTYTREAGF-LSYYEVCS-
FL--KN----------PGAVRVYSNEIQA-PYAY---NGD------QWVAYDDAQSLQAKID-YIKANGYGGWITWNLDL
D-------------------------------------------------------------------------------
--------------------------------------------------------------------------------
--------------------------------------------------------------------------------
--------------------------------------------------------------------------------
--------------------------------------------------------------------------------
--------------------------------------------------------------------------------
--------------------------------------------------------------------------------
--------------------------------------------------------------------------------
--------------------------------------------------------------------------------
--------------------------------------------------------------------------------
--------------------------------------------------------------------------------
--------------------------------------------------------------------------------
--------------------------------------------------------------------------------
--------------------------------------------------------------------------------
--------------------------------------------------------------------------------
--------------------------------------------------------------------------------
------------------------------------
>Capitella_sp_ELT96616.1_AnnPol
--------------------------------------------------------------------------------
--------------------------------------------------------------------------------
--------------------------------------------------------------------------------
--------------------------------------------------------------------------------
--------------------------------------------------------------------------------
--------------------------------------------------------------------------------
--------------------------------------------------------------------------------
--------------------------------------------------------------------------------
--------------------------------------------------------------------------------
--------------------------------------------------------------------------------
--------------------------------------------------------------------------------
--------------------------------------------------------------------------------
--------------------------------------------------------------------------------
--------------------------------------------------------------------------------
--------------------------------------------------------------------------------
--------------------------------------------------------------------------------
--------------------------------------------------------------------------------
--------------------------------------------------------------------------------
--------------------------------------------------------------------------------
--------------------------------------------------------------------------------
--------------------------------------------------------------------------------
--------------------------------------------------------------------------------
---------MLSFKRAASVEADRKPVVCYYTNWSQYRPGDAKFISSDIDV--SLCDDLIFAFAALSGSRPCTLIPVEWND
DGPN----GMYEQFTSLKILKPSLRTLLSVGGWSM---G--TETMTLMLSTAETRAEFVTSSIEYLRSRNFDGLDLHFEY
PGN--H-----------------GS-----P-P-EDKQRFTSLVQELR----AAYDEESRRTKQTPLLITAAVSAVRTII
TSA-YEIEEICSELDSIGLMSYDFEGG--WGSS---------TG-HNAQLY--------------ARSAQ--ESY-NAEL
NVEWAADYWVSQGCPKSKLLIGMPMYGRGF-TLR----DPDQN---GFG-APAGG-P-SPSMEYTREAGF-LSYYEICT-
LS---------------NVNRVFDEESKV-PYVY---DES------VWIGYDDDESLRNKVE-WVHEEGLMGVMVWAMDL
D-------------------------------------------------------------------------------
--------------------------------------------------------------------------------
--------------------------------------------------------------------------------
--------------------------------------------------------------------------------
--------------------------------------------------------------------------------
--------------------------------------------------------------------------------
--------------------------------------------------------------------------------
--------------------------------------------------------------------------------
--------------------------------------------------------------------------------
--------------------------------------------------------------------------------
--------------------------------------------------------------------------------
--------------------------------------------------------------------------------
--------------------------------------------------------------------------------
--------------------------------------------------------------------------------
--------------------------------------------------------------------------------
--------------------------------------------------------------------------------
------------------------------------
>Lingula_ana_XP_013409193.1_BraLin
--------------------------------------------------------------------------------
--------------------------------------------------------------------------------
--------------------------------------------------------------------------------
--------------------------------------------------------------------------------
--------------------------------------------------------------------------------
--------------------------------------------------------------------------------
--------------------------------------------------------------------------------
--------------------------------------------------------------------------------
--------------------------------------------------------------------------------
--------------------------------------------------------------------------------
--------------------------------------------------------------------------------
--------------------------------------------------------------------------------
--------------------------------------------------------------------------------
--------------------------------------------------------------------------------
--------------------------------------------------------------------------------
--------------------------------------------------------------------------------
--------------------------------------------------------------------------------
--------------------------------------------------------------------------------
--------------------------------------------------------------------------------
--------------------------------------------------------------------------------
--------------------------------------------------------------------------------
----------------------------------------------------------------------------MSWT
PFASLLA--LLICMVQSPQAAAGYHVVCYYTNWSQYRPGLGRFRPNHIDP--NLCTHVIFAFARADNKRL---APYEYND
N-------VLYKELEALKRQNPRLKTLLAIGGWNA---G--VLPFTQIVRSPQSRRAFITQAIQYLRNNKFDGLDIDWEY
PGS--R-----------------GS-----L-P-KDKILYTVWLRELK----AAFEREARQVRRPRLLLTAAVAGGQSYI
DAG-YQVAEIAKYLDMINVMSYDYHGGSFEWGR---------TG-HHSPLY--------------D----------SGTL
HQDWSIRYWLRNGVPSHKLLMGVGFYGRTF-RLK----SAQNH---VVG-APGGG-P-AEGGPYTREPGF-WAYYEICS-
KI--KD----------CGFQEEWSSRHGV-PYAH---RDT------QWVGYDNPKSIAAKAA-YIRKLRLGGAMVWSLAL
D-------------------------------------------------------------------------------
--------------------------------------------------------------------------------
--------------------------------------------------------------------------------
--------------------------------------------------------------------------------
--------------------------------------------------------------------------------
--------------------------------------------------------------------------------
--------------------------------------------------------------------------------
--------------------------------------------------------------------------------
--------------------------------------------------------------------------------
--------------------------------------------------------------------------------
--------------------------------------------------------------------------------
--------------------------------------------------------------------------------
--------------------------------------------------------------------------------
--------------------------------------------------------------------------------
--------------------------------------------------------------------------------
--------------------------------------------------------------------------------
------------------------------------
>Exaiptasia_pal_KXJ13879.1_CniAnt
--------------------------------------------------------------------------------
--------------------------------------------------------------------------------
--------------------------------------------------------------------------------
--------------------------------------------------------------------------------
--------------------------------------------------------------------------------
--------------------------------------------------------------------------------
--------------------------------------------------------------------------------
--------------------------------------------------------------------------------
--------------------------------------------------------------------------------
--------------------------------------------------------------------------------
--------------------------------------------------------------------------------
--------------------------------------------------------------------------------
--------------------------------------------------------------------------------
--------------------------------------------------------------------------------
--------------------------------------------------------------------------------
--------------------------------------------------------------------------------
--------------------------------------------------------------------------------
--------------------------------------------------------------------------------
--------------------------------------------------------------------------------
--------------------------------------------------------------------------------
--------------------------------------------------------------------------------
--------------------------------------------------------------------------------
--MQLYT--IFLLLSLMSFTAANYVRVCYHTNWSQYRPGRGKFFPENIDP--FLCTHLMYSFAKID-QNNKL-AMFEWND
D-------KLYTKFNALKQKNPELKTLLAVGGWNH---ENSNSPFSRMVKTAATRKLFIDSVIDVLRKWNFDGLDLDWEY
PAV--R-----------------GG-----SPS-QDKQRFTILCQELM----NAFIAEGKSSDRPRLLLTAAVAAGKATI
DKA-YEVSKIGKILDLINLMAYDLRGQ--WESH---------TG-HHTALV--------------GRHGD--------VQ
TVSFATQYWISXGAPPSKIALGLATYGRGF-KLQ----DANNH---GLD-APKAAWPKAKKGPYTKESGY-LAYYEICD-
EI--NNG---------MKVVSTDKSEVKA-PYGY---INT------DWVGFDNEKSLSLKIEQLIKAKGLAGAMFWALDL
D-------------------------------------------------------------------------------
--------------------------------------------------------------------------------
--------------------------------------------------------------------------------
--------------------------------------------------------------------------------
--------------------------------------------------------------------------------
--------------------------------------------------------------------------------
--------------------------------------------------------------------------------
--------------------------------------------------------------------------------
[truncated: 2,365,717 more chars]
